# Supplementary material for: Epigenomic Profiling Advises Therapeutic Potential of Leukotriene Receptor Inhibitors for a Subset of Triple-Negative Breast Tumors
Source: Int J Mol Sci. 2023 Dec 11;24(24):17343. doi: 10.3390/ijms242417343 (PMC10743620; doi:10.3390/ijms242417343)
Supplement: Supplementary file 1 [file ijms-24-17343-s001.zip]

Archive with 2 entries (2 files):
- supplementary_table_1.xlsx
- supplementary_table_2.xlsx
