# Supplementary material for: Epigenomic Profiling Advises Therapeutic Potential of Leukotriene Receptor Inhibitors for a Subset of Triple-Negative Breast Tumors
Source: Int J Mol Sci. 2023 Dec 11;24(24):17343. doi: 10.3390/ijms242417343 (PMC10743620; doi:10.3390/ijms242417343)
Supplement: Supplementary file 1 [file ijms-24-17343-s001.zip › supplementary_table_1.xlsx]

## Sheet: Table S1
compound	gene1	min_sensitivity	min_gene_effect_score	estimate.cor	se	pval	screen	dose	Drug.Name	repurposing_target	MOA
BRD:BRD-K92492521-001-02-9	LTB4R (1241)	-0.373206	-0.761248	0.901196	0.43341103201176	0.285380315578019	REP.PRIMARY	2.5	LY255283	LTB4R, LTB4R2	LEUKOTRIENE RECEPTOR ANTAGONIST
BRD:BRD-A69651145-003-07-2	LTB4R (1241)	-0.373206	-0.575079	0.982496	0.186281562622475	0.119287327365016	REP.PRIMARY	2.5	MINOCYCLINE	ALOX5, CASP1, CASP3, CYCS, IL1B, MMP9, VEGFA	BACTERIAL 30S RIBOSOMAL SUBUNIT INHIBITOR
BRD:BRD-K80353138-001-12-1	LTB4R (1241)	-0.373206	-0.383855	0.910912	0.412600956955575	0.270759198989936	REP.PRIMARY	2.5	SILIBININ	ALOX5	CYTOCHROME P450 INHIBITOR
BRD:BRD-K69470111-236-08-9	LTB4R (1241)	-0.373206	-0.327638	0.734228	0.678903105540318	0.475088746569616	REP.PRIMARY	2.5	MONTELUKAST	ALOX5, CYSLTR1	LEUKOTRIENE RECEPTOR ANTAGONIST
BRD:BRD-K28849549-001-13-4	LTB4R (1241)	-0.373206	-0.270028	0.932211	0.361914055006673	0.235753236799326	REP.PRIMARY	2.5	MESALAZINE	ALOX5, CHUK, IKBKB, MPO, PPARG, PTGS1, PTGS2	CYCLOOXYGENASE INHIBITOR, LIPOXYGENASE INHIBITOR, PROSTANOID RECEPTOR ANTAGONIST
BRD:BRD-K89714990-001-01-5	LTB4R (1241)	-0.373206	-0.158347	0.984461	0.175600995187211	0.112373713353405	REP.PRIMARY	2.5	TEPOXALIN	ALOX5	CYCLOOXYGENASE INHIBITOR, LIPOXYGENASE INHIBITOR
BRD:BRD-A55946879-001-04-9	LTB4R (1241)	-0.373206	-0.0910394	0.803283	0.595597403364792	0.406169237284717	REP.1M	2.5	BW-B70C	ALOX5	LIPOXYGENASE INHIBITOR
BRD:BRD-A56359832-001-16-9	LTB4R (1241)	-0.373206	0.107665	0.728415	0.685136292816777	0.480514741653372	REP.1M	2.5	ZILEUTON	ALOX5	LEUKOTRIENE SYNTHESIS INHIBITOR, LIPOXYGENASE INHIBITOR
