# Supplementary material for: Epigenomic Profiling Advises Therapeutic Potential of Leukotriene Receptor Inhibitors for a Subset of Triple-Negative Breast Tumors
Source: Int J Mol Sci. 2023 Dec 11;24(24):17343. doi: 10.3390/ijms242417343 (PMC10743620; doi:10.3390/ijms242417343)
Supplement: Supplementary file 1 [file ijms-24-17343-s001.zip › supplementary_table_2.xlsx]

## Sheet: Table S2
compound	gene1	min_sensitivity	min_gene_effect_score	estimate.cor	se	pval	screen	dose	Drug.Name	repurposing_target	MOA
BRD:BRD-K91509126-001-23-6	LTB4R (1241)	-0.373205626946	-0.4046755349	0.999999998394641	5.66632010907336e-05	3.60729141993047e-05	REP.PRIMARY	2.5	PICEATANNOL	ATP5A1, ATP5B, ATP5C1, IRF3	SYK INHIBITOR
BRD:BRD-K52959329-238-01-9	LTB4R (1241)	-0.373205626946	-0.424030426872	0.999999978217306	0.000208723230268153	0.000132877336305946	REP.PRIMARY	2.5	MITIGLINIDE	ABCC8, KCNJ10, PPARG	INSULIN SECRETAGOGUE
BRD:BRD-K03273112-001-01-8	LTB4R (1241)	-0.373205626946	-1.15771729592	0.99999914391535	0.00130849859259161	0.00083301631386981	REP.PRIMARY	2.5	1-AZAKENPAULLONE	CCNB1, CDK1, CDK5, GSK3B	GLYCOGEN SYNTHASE KINASE INHIBITOR
BRD:BRD-K56107812-001-01-7	LTB4R (1241)	-0.373205626946	-0.402472458245	0.99999909377312	0.00134627372322415	0.000857064730121797	REP.PRIMARY	2.5	CARBETOCIN	OXTR	OXYTOCIN RECEPTOR AGONIST
BRD:BRD-K48832421-001-03-9	LTB4R (1241)	-0.373205626946	-1.07332275997487	0.999997215838863	0.00235972763727976	0.00150225066546409	REP.1M	2.5	PIM-1-INHIBITOR-2	PIM1	PIM KINASE INHIBITOR
BRD:BRD-K93228461-001-02-9	LTB4R (1241)	-0.373205626946	-0.216781535070734	0.999993953835691	0.00347739731151271	0.00221378434652329	REP.1M	2.5	LUSUTROMBOPAG		THROMBOPOIETIN RECEPTOR AGONIST
BRD:BRD-K93188295-300-02-2	LTB4R (1241)	-0.373205626946	-0.182697852289	0.999985666144421	0.00535420448797727	0.00340860872852955	REP.PRIMARY	2.5	ARC-239	ADRA2A, ADRA2B, ADRA2C	ADRENERGIC RECEPTOR ANTAGONIST
BRD:BRD-K45014108-003-01-8	LTB4R (1241)	-0.373205626946	-0.00718471731148	0.999984574605103	0.00555432730858787	0.00353601276833139	REP.PRIMARY	2.5	EPHEDRINE	ACHE, ADRA1A, ADRB2, SLC18A2, SLC6A2	ADRENERGIC RECEPTOR AGONIST
BRD:BRD-K57774929-001-01-3	LTB4R (1241)	-0.373205626946	-0.399009377078	0.999977256241942	0.00674440500241144	0.0042936541287162	REP.PRIMARY	2.64335	FOROPAFANT	PTAFR	PLATELET ACTIVATING FACTOR RECEPTOR ANTAGONIST
BRD:BRD-K83186168-001-01-8	LTB4R (1241)	-0.373205626946	-0.181610449945	0.999975519902928	0.00699711332405901	0.00445453704081833	REP.PRIMARY	2.5	AZD1981	PTGDR2	CRTH RECEPTOR ANTAGONIST
BRD:BRD-K37355418-236-01-6	LTB4R (1241)	-0.373205626946	-0.443736589716	0.999971583882416	0.00753866219509472	0.00479930686990619	REP.PRIMARY	2.5	EFAPROXIRAL	HBA1, HBB	HAEMOGLOBIN OXYGEN RELEASE STIMULANT, HEMOGLOBIN OXYGEN RELEASE STIMULANT
BRD:BRD-K05919151-001-01-6	LTB4R (1241)	-0.373205626946	-0.457771557836	0.999966386837626	0.00819909720049767	0.00521976587781089	REP.PRIMARY	2.5	DIXANTHOGEN
BRD:BRD-K62762455-001-01-3	LTB4R (1241)	-0.373205626946	-1.17687345213	0.999965849310341	0.00826439429408138	0.00526133670714941	REP.PRIMARY	2.5	RU-58841	AR	ANDROGEN RECEPTOR ANTAGONIST
BRD:BRD-K34566599-001-03-9	LTB4R (1241)	-0.373205626946	-0.324738983026751	0.999958165999095	0.00914692580737499	0.00582319502809605	REP.1M	2.5	ECTOINE		ANTI-INFLAMMATORY AGENT
BRD:BRD-M30288325-001-01-4	LTB4R (1241)	-0.373205626946	-0.216889879633	0.999945104102306	0.0104780142121063	0.00667063308648592	REP.PRIMARY	2.5	G-15	GPER1	ESTROGEN RECEPTOR ANTAGONIST
BRD:BRD-A47706533-001-02-6	LTB4R (1241)	-0.373205626946	-0.453136847247	0.999944660648365	0.0105202490857608	0.00669752212419377	REP.PRIMARY	2.5	BUTHIONINE-SULFOXIMINE	GCLM	GLUTATHIONE TRANSFERASE INHIBITOR
BRD:BRD-K06240250-001-01-6	LTB4R (1241)	-0.373205626946	-0.403237728372	0.999942851810385	0.0106907957287675	0.00680610159589845	REP.PRIMARY	2.5	RILPIVIRINE	NR1I2, SCN10A	NON-NUCLEOSIDE REVERSE TRANSCRIPTASE INHIBITOR
BRD:BRD-K62374253-001-07-8	LTB4R (1241)	-0.373205626946	0.0517501691094	0.999933568308955	0.0115264465001246	0.00733812624254791	REP.PRIMARY	2.5	RUFLOXACIN		BACTERIAL DNA GYRASE INHIBITOR
BRD:BRD-A44971162-001-02-7	LTB4R (1241)	-0.373205626946	-0.246714101422	0.999931559301493	0.0116994321607638	0.00744825976115765	REP.PRIMARY	2.5	ODM-201	AR	ANDROGEN RECEPTOR ANTAGONIST	ODM-201
BRD:BRD-A44971162-001-02-7	LTB4R (1241)	-0.373205626946	-0.246714101422	0.999931559301493	0.0116994321607638	0.00744825976115765	REP.PRIMARY	2.5	DAROLUTAMIDE	AR	ANDROGEN RECEPTOR ANTAGONIST	ODM-201
BRD:BRD-K10598093-303-06-1	LTB4R (1241)	-0.373205626946	0.175504836771	0.999914055755061	0.0131103433771075	0.00834654293020835	REP.PRIMARY	2.5	HEXAMETHONIUM	CHRNA2, CHRNA3, CHRNA4, CHRNA6	CHOLINERGIC RECEPTOR ANTAGONIST
BRD:BRD-K96720755-001-02-6	LTB4R (1241)	-0.373205626946	-0.721667743327	0.999902778707486	0.0139439281785462	0.00887726807129261	REP.PRIMARY	2.5	RELCOVAPTAN	AVPR1A, AVPR1B, AVPR2, OXTR	VASOPRESSIN RECEPTOR ANTAGONIST
BRD:BRD-K72063794-003-02-9	LTB4R (1241)	-0.373205626946	-0.0531736782636898	0.999902235573475	0.0139828214308777	0.00890203069891476	REP.1M	2.5	VU591	KCNJ1	POTASSIUM CHANNEL BLOCKER
BRD:BRD-K82677201-001-01-6	LTB4R (1241)	-0.373205626946	-0.691630239933	0.9999014198676	0.0140410308295943	0.00893909159141724	REP.PRIMARY	2.5	ALMITRINE	ATP1A1	NEUROTRANSMITTER AGONIST
BRD:BRD-K30758549-001-01-8	LTB4R (1241)	-0.373205626946	-0.283151629175	0.999877490368426	0.0156526117481537	0.00996516907445542	REP.PRIMARY	2.5	ISOPROPYL-PALMITATE		COSMETIC MOISTURIZER
BRD:BRD-K22097830-001-01-9	LTB4R (1241)	-0.373205626946	-0.065337015188	0.999877300710077	0.0156647222998091	0.00997287983646725	REP.PRIMARY	2.5	OCO-1112		CHOLESTEROL INHIBITOR
BRD:BRD-K37952347-001-01-4	LTB4R (1241)	-0.373205626946	-0.214550459451	0.999869836231967	0.0161341437163375	0.0102717605742617	REP.PRIMARY	2.5	L-732,138	TACR1, TACR2	TACHYKININ ANTAGONIST
BRD:BRD-K76973696-001-12-6	LTB4R (1241)	-0.373205626946	-0.478020293248	0.999867709079273	0.0162654339187667	0.0103553534826015	REP.PRIMARY	2.01	TRYPTANTHRIN	IDO1	CYCLOOXYGENASE INHIBITOR
BRD:BRD-K32289541-001-01-0	LTB4R (1241)	-0.373205626946	-0.245108251761	0.999866955107946	0.0163117161318171	0.0103848215640017	REP.PRIMARY	2.5	EHOP-016	RAC1, RAC3	RAS GTPASE INHIBITOR
BRD:BRD-A33352494-316-01-6	LTB4R (1241)	-0.373205626946	-0.281705321287	0.999857580934634	0.0168765472636627	0.0107444537538739	REP.PRIMARY	2.5	ORITAVANCIN		BACTERIAL CELL WALL SYNTHESIS INHIBITOR
BRD:BRD-K86307448-001-17-5	LTB4R (1241)	-0.373205626946	-0.913406701361	0.999852848470657	0.0171546321765744	0.0109215137423725	REP.PRIMARY	2.5	ALLOPURINOL	XDH	XANTHINE OXIDASE INHIBITOR
BRD:BRD-K52512893-001-08-9	LTB4R (1241)	-0.373205626946	-0.442972001989	0.999832011359692	0.0183289132365535	0.0116692020108445	REP.PRIMARY	2.5	SC-19220	PTGER1	PROSTANOID RECEPTOR ANTAGONIST
BRD:BRD-K70601687-001-01-3	LTB4R (1241)	-0.373205626946	0.0760214880299	0.999831208743385	0.0183726433248531	0.0116970461383702	REP.PRIMARY	2.50001	ENASIDENIB	IDH1	ISOCITRATE DEHYDROGENASE INHIBITOR
BRD:BRD-K58262659-001-09-7	LTB4R (1241)	-0.373205626946	-0.759756891988	0.999831014247075	0.0183832246808407	0.0117037835766861	REP.PRIMARY	2.5	DOXIFLURIDINE	TYMS	THYMIDYLATE SYNTHASE INHIBITOR
BRD:BRD-K81548480-001-01-2	LTB4R (1241)	-0.373205626946	-0.3570131647	0.999799727367855	0.0200126248943841	0.0127412832928783	REP.PRIMARY	2.5	AC-264613	F2RL1	PAR AGONIST
BRD:BRD-K25570267-001-01-4	LTB4R (1241)	-0.373205626946	-0.13495828885	0.999795927157097	0.0202015850883198	0.0128616034136183	REP.PRIMARY	2.43696	EZUTROMID	UTRN	UTROPHIN ENHANCER
BRD:BRD-A41774846-001-01-4	LTB4R (1241)	-0.373205626946	-0.387957614126	0.999794312419256	0.0202813425124695	0.0129123889717541	REP.PRIMARY	2.5	ALGESTONE-ACETOPHENIDE
BRD:BRD-K61717546-001-04-3	LTB4R (1241)	-0.373205626946	-0.356472730152	0.999792763525365	0.0203575539374046	0.0129609166908558	REP.PRIMARY	2.5	FLEROXACIN	TOP2A	TOPOISOMERASE INHIBITOR
BRD:BRD-K02113016-001-15-4	LTB4R (1241)	-0.373205626946	-0.306208979277	0.999728024837227	0.0233211568121532	0.0148480556662958	REP.PRIMARY	2.5	OLAPARIB	PARP1, PARP2	PARP INHIBITOR
BRD:BRD-K00003484-074-01-9	LTB4R (1241)	-0.373205626946	-0.22038723128489	0.999715379381287	0.023857079212034	0.0151893294301128	REP.1M	2.5	MIROGABALIN-BESYLATE		CALCIUM CHANNEL ANTAGONIST
BRD:BRD-A65683612-001-07-7	LTB4R (1241)	-0.373205626946	-0.174628192614	0.999714071548808	0.0239118202424193	0.0152241885968398	REP.PRIMARY	2.49997	PHENYLPIRACETAM		NORADRENALINE UPTAKE INHIBITOR
BRD:BRD-K43812936-001-01-9	LTB4R (1241)	-0.373205626946	-1.19845400544673	0.999657516589998	0.0261696298238508	0.0166620059783794	REP.1M	2.5	MPS1-IN-5		PROTEIN KINASE INHIBITOR
BRD:BRD-A79431551-001-01-1	LTB4R (1241)	-0.373205626946	-1.25791808117	0.999653214182928	0.0263334649019328	0.0167663425862668	REP.PRIMARY	2.5	3-DEAZAADENOSINE	AHCY	ADENOSYLHOMOCYSTEINASE INHIBITOR
BRD:BRD-A87673115-001-04-1	LTB4R (1241)	-0.373205626946	-1.07334712399	0.9996498668417	0.0264602290876476	0.0168470713039004	REP.PRIMARY	2.5	MOGUISTEINE		ATP-SENSITIVE POTASSIUM CHANNEL INHIBITOR
BRD:BRD-A44863528-001-13-2	LTB4R (1241)	-0.373205626946	-1.33383585621	0.999641436537369	0.0267768250079356	0.0170486939695729	REP.PRIMARY	2.5	PROGLUMIDE	CCKAR, CCKBR	CCK RECEPTOR ANTAGONIST
BRD:BRD-K32292990-001-03-6	LTB4R (1241)	-0.373205626946	-0.102260789535	0.999641130542818	0.0267882460619712	0.0170559674475094	REP.PRIMARY	2.5	CGP-53353	EGFR, PRKCB	EGFR INHIBITOR, PKC INHIBITOR
BRD:BRD-K02265150-001-26-5	LTB4R (1241)	-0.373205626946	-0.0109818460732	0.999617884698683	0.0276420800688192	0.0175997364878265	REP.PRIMARY	2.5	AMOXAPINE	ADRA1A, ADRA1B, ADRA1D, ADRA2A, ADRA2B, ADRA2C, CHRM1, CHRM2, CHRM3, CHRM4, CHRM5, DRD1, DRD2, DRD3, DRD4, DRD5, GABRA1, GABRA2, GABRA3, GABRA4, GABRA5, GABRA6, GABRB1, GABRB2, GABRB3, GABRD, GABRE, GABRG1, GABRG2, GABRG3, GABRP, GABRQ, HRH1, HRH4, HTR1A, HTR1B, HTR2A, HTR2B, HTR2C, HTR3A, HTR6, HTR7, SLC6A2, SLC6A3, SLC6A4	NOREPINEPHRINE REPUTAKE INHIBITOR
BRD:BRD-K02407574-001-09-7	LTB4R (1241)	-0.373205626946	-3.21220265611	0.999604320969431	0.0281283042368823	0.0179093968269437	REP.PRIMARY	2.5	PARBENDAZOLE	TUBB	TUBULIN POLYMERIZATION INHIBITOR
BRD:BRD-K04603573-376-01-3	LTB4R (1241)	-0.373205626946	-0.324575262008	0.999597705888857	0.028362411423125	0.0180584935774791	REP.PRIMARY	2.54265	1,12-BESM		POLYAMINE BIOSYNTHESIS INHIBITOR
BRD:BRD-K36386086-001-01-1	LTB4R (1241)	-0.373205626946	-0.91203908589	0.999590358434317	0.0286201908650848	0.0182226677156511	REP.PRIMARY	2.5	DOLUTEGRAVIR	CYP3A4, CYP3A5, CYP3A7, POU2F2, UGT1A1	HIV INTEGRASE INHIBITOR
BRD:BRD-K00003310-001-01-9	LTB4R (1241)	-0.373205626946	-0.80252035121894	0.999570225807584	0.0293149054062129	0.0186651224126044	REP.1M	2.5	DERAZANTINIB		TYROSINE KINASE INHIBITOR
BRD:BRD-K72106461-001-02-1	LTB4R (1241)	-0.373205626946	0.0522211848984	0.999561804818845	0.0296006477512387	0.0188471106181061	REP.PRIMARY	2.5	SYM-2081	GRIK1, GRIK2, GRIK3, GRIK4, GRIK5, SLC1A2	KAINATE RECEPTOR ANTAGONIST
BRD:BRD-K36338614-001-02-1	LTB4R (1241)	-0.373205626946	-0.178998244753732	0.99952978717508	0.0306627550904745	0.0195235763404586	REP.1M	2.5	VBY-825	CTSB, CTSL, CTSS	CATHEPSIN INHIBITOR
BRD:BRD-K30933884-001-01-0	LTB4R (1241)	-0.373205626946	-1.42773974671	0.999502872394006	0.0315278936202766	0.0200746071171566	REP.PRIMARY	2.5	UNBS-5162		CC CHEMOKINE RECEPTOR ANTAGONIST
BRD:BRD-K10065684-001-07-4	LTB4R (1241)	-0.373205626946	-0.0652451392943	0.999487306073316	0.0320175732732178	0.0203865043403755	REP.PRIMARY	2.5	DANTRON		LAXATIVE
BRD:BRD-A52588987-004-08-2	LTB4R (1241)	-0.373205626946	-0.281333924744	0.999486538663561	0.0320415204123415	0.0204017573886304	REP.PRIMARY	2.5	SKF-83566	DRD1, DRD5	DOPAMINE RECEPTOR ANTAGONIST
BRD:BRD-K83699324-001-01-1	LTB4R (1241)	-0.373205626946	-3.97272437122	0.999484335873748	0.0321101594984184	0.0204454768843902	REP.PRIMARY	2.5	NMS-1286937	FLT3, PLK1, PLK2, PLK3	PLK INHIBITOR
BRD:BRD-K61250553-003-32-2	LTB4R (1241)	-0.373205626946	-0.110776460162	0.999475814631163	0.0323743102995636	0.0206137279842177	REP.PRIMARY	2.5	LOPERAMIDE	CACNA1A, CALM1, OPRD1, OPRK1, OPRM1, POMC	OPIOID RECEPTOR AGONIST
BRD:BRD-K16195444-003-26-0	LTB4R (1241)	-0.373205626946	-0.134033214189	0.999465298747576	0.0326973485074707	0.0208194894318333	REP.PRIMARY	2.5	OXYMETAZOLINE	ADRA1A, ADRA1B, ADRA1D, ADRA2A, ADRA2B, ADRA2C, HTR1B, HTR1D, HTR2C	ADRENERGIC RECEPTOR AGONIST
BRD:BRD-K13769342-001-01-5	LTB4R (1241)	-0.373205626946	-0.869540273821	0.999414308368265	0.034220465057964	0.0217896788524936	REP.PRIMARY	2.50001	DANIRIXIN	CXCR2	CC CHEMOKINE RECEPTOR ANTAGONIST
BRD:BRD-K75308783-001-07-0	LTB4R (1241)	-0.373205626946	-1.08830876996	0.999395675210172	0.0347603850842388	0.022133607248577	REP.PRIMARY	2.5	SAR-245409	MTOR, PIK3CG	PI3K INHIBITOR
BRD:BRD-K98357249-001-02-9	LTB4R (1241)	-0.373205626946	-0.215831536573	0.999391574500711	0.0348780850533683	0.02220858283938	REP.PRIMARY	2.5	IRL-2500	EDNRB	ENDOTHELIN RECEPTOR ANTAGONIST
BRD:BRD-K47031502-001-01-6	LTB4R (1241)	-0.373205626946	-0.599379642449	0.999362352168665	0.0357055887490173	0.0227357164472037	REP.PRIMARY	2.5	EUPATILIN		MUCUS PROTECTING AGENT
BRD:BRD-K18323388-001-01-1	LTB4R (1241)	-0.373205626946	-0.26971354895	0.999353105283397	0.0359634670246198	0.0228999923651084	REP.PRIMARY	2.5	URIDINE-TRIACETATE
BRD:BRD-K53979406-003-02-8	LTB4R (1241)	-0.373205626946	-0.877534839729	0.999338640132085	0.0363632003398252	0.0231546370638966	REP.PRIMARY	2.5	ALX-5407	SLC6A9	GLYCINE TRANSPORTER 1 INHIBITOR, GLYCINE TRANSPORTER INHIBITOR
BRD:BRD-K48892307-001-04-1	LTB4R (1241)	-0.373205626946	0.0521260115138	0.999338197654883	0.0363753585259293	0.023162382329688	REP.PRIMARY	2.5	SASAPYRINE	PTGS1, PTGS2	NFKB PATHWAY INHIBITOR
BRD:BRD-K33882852-003-02-8	LTB4R (1241)	-0.373205626946	-1.82157598489	0.999331516401153	0.036558450833875	0.0232790200935575	REP.PRIMARY	2.5	ZK-93423	GABRA1, GABRA2, GABRA3, GABRA5, GABRB2, GABRG2	BENZODIAZEPINE RECEPTOR AGONIST
BRD:BRD-K00004545-001-01-9	LTB4R (1241)	-0.373205626946	0.431845008507756	0.999328408074603	0.0366433188327697	0.0233330849651683	REP.1M	2.5	CRISDESALAZINE		FREE RADICAL SCAVENGER
BRD:BRD-K96471533-001-09-0	LTB4R (1241)	-0.373205626946	-0.0659255689956	0.999319286575392	0.0368912385052384	0.0234910223195759	REP.PRIMARY	2.59277	NITAZOXANIDE		PYRUVATE FERREDOXIN OXIDOREDUCTASE INHIBITOR
BRD:BRD-K13223831-003-02-9	LTB4R (1241)	-0.373205626946	-0.756889855741692	0.999254751114029	0.0385997717096768	0.0245794841270599	REP.1M	2.5	A-438079	P2RX7	PURINERGIC RECEPTOR ANTAGONIST
BRD:BRD-K35559145-050-08-5	LTB4R (1241)	-0.373205626946	-0.705726882873	0.999253966589352	0.0386200758084046	0.0245924197631122	REP.PRIMARY	2.5	LEVOMEPROMAZINE	ADRA1A, ADRA1B, ADRA1D, ADRA2A, ADRA2B, ADRA2C, CHRM1, CHRM2, CHRM3, CHRM4, CHRM5, DRD1, DRD2, DRD3, DRD4, DRD5, HRH1, HTR2A, HTR2C	DOPAMINE RECEPTOR ANTAGONIST
BRD:BRD-K13112821-001-17-4	LTB4R (1241)	-0.373205626946	-0.778390128503	0.999220052778699	0.0394877971648718	0.0251452501050283	REP.PRIMARY	2.5	ARTEMISININ	CYP2B6	DNA SYNTHESIS INHIBITOR
BRD:BRD-K33864865-001-02-5	LTB4R (1241)	-0.373205626946	-0.00582681408763	0.999184148809909	0.0403860962091745	0.0257175816625082	REP.PRIMARY	2.5	LY225910	CCKBR	CCK RECEPTOR ANTAGONIST
BRD:BRD-K42205652-001-02-7	LTB4R (1241)	-0.373205626946	-0.412586294656	0.999157131432004	0.0410490768296704	0.0261399985543493	REP.PRIMARY	2.5	3,4-METHYLENEDIOXY-BETA-NITROSTYRENE	SRC, SYK	SRC INHIBITOR, SYK INHIBITOR	MNS-(3,4-METHYLENEDIOXY-NITROSTYRENE)
BRD:BRD-K42205652-001-02-7	LTB4R (1241)	-0.373205626946	-0.412586294656	0.999157131432004	0.0410490768296704	0.0261399985543493	REP.PRIMARY	2.5	MNS-(3,4-METHYLENEDIOXY-NITROSTYRENE)	SRC, SYK	SRC INHIBITOR, SYK INHIBITOR	MNS-(3,4-METHYLENEDIOXY-NITROSTYRENE)
BRD:BRD-A10523515-001-07-9	LTB4R (1241)	-0.373205626946	-0.0840655657339	0.999126596513931	0.0417856929880139	0.0266093457078572	REP.PRIMARY	2.5	GSK429286A	ROCK1	RHO ASSOCIATED KINASE INHIBITOR
BRD:BRD-K08288352-001-03-6	LTB4R (1241)	-0.373205626946	-0.388051774858	0.999056821820403	0.0434219618869958	0.0276519736183954	REP.PRIMARY	2.5	1-ETHYL-2-PYRROLIDONE		TRANSDERMAL ABSORPTION-ENHANCING COMPOUND
BRD:BRD-K37289225-001-36-4	LTB4R (1241)	-0.373205626946	-0.598398467942	0.999010423565382	0.0444766636306691	0.0283240670358321	REP.PRIMARY	2.5	CLOZAPINE	ADRA1A, ADRA1B, ADRA1D, ADRA2A, ADRA2B, ADRA2C, CALY, CHRM1, CHRM2, CHRM3, CHRM4, CHRM5, DRD1, DRD2, DRD3, DRD4, DRD5, HRH1, HRH4, HTR1A, HTR1B, HTR1D, HTR1E, HTR1F, HTR2A, HTR2B, HTR2C, HTR3A, HTR5A, HTR6, HTR7	DOPAMINE RECEPTOR ANTAGONIST, SEROTONIN RECEPTOR ANTAGONIST
BRD:BRD-K73700643-001-11-2	LTB4R (1241)	-0.373205626946	-0.309970568497	0.998948920004449	0.0458372689189149	0.029191139829653	REP.PRIMARY	2.5	N-ACETYLTRYPTAMINE		MELATONIN RECEPTOR AGONIST
BRD:BRD-K44004064-001-07-3	LTB4R (1241)	-0.373205626946	-0.509205715892	0.998935142408504	0.0461365501668832	0.0293818699747248	REP.PRIMARY	2.5	ACEFYLLINE	ADORA1	ADENOSINE RECEPTOR AGONIST
BRD:BRD-K46741531-001-02-4	LTB4R (1241)	-0.373205626946	-0.776045506149	0.998907784985784	0.0467251227370668	0.0297569714601059	REP.PRIMARY	1.58	CAFESTOL		PREGNANE X RECEPTOR AGONIST
BRD:BRD-K21612934-001-01-1	LTB4R (1241)	-0.373205626946	-0.131884243972	0.998855454901801	0.0478307454773215	0.0304616207511843	REP.PRIMARY	2.47373	LETEPRINIM		NERVE GROWTH FACTOR AGONIST
BRD:BRD-K49338325-001-03-4	LTB4R (1241)	-0.373205626946	-0.643186627222	0.998831201232158	0.0483345781519327	0.0307827420189633	REP.PRIMARY	2.5	ETOFIBRATE	PPARA	PPAR RECEPTOR AGONIST
BRD:BRD-K70592963-001-31-6	LTB4R (1241)	-0.373205626946	-0.00215771882741	0.998773037446266	0.0495219110127957	0.0315395280449015	REP.PRIMARY	2.5	PHENINDIONE	VKORC1	VITAMIN K ANTAGONIST
BRD:BRD-K66437909-001-01-0	LTB4R (1241)	-0.373205626946	-0.979820295845	0.998711623511975	0.0507453747850584	0.0323193899842896	REP.PRIMARY	2.49636	KT-433		URICOSURIC AGENT
BRD:BRD-A46876182-003-02-8	LTB4R (1241)	-0.373205626946	-0.94381507921	0.998710174790706	0.0507738788110375	0.0323375596333288	REP.PRIMARY	2.5	LEVOBUNOLOL-(+/-)		ADRENERGIC RECEPTOR ANTAGONIST
BRD:BRD-K51471001-303-04-7	LTB4R (1241)	-0.373205626946	-2.52107218822	0.998705093042935	0.0508737371352207	0.0324012136812188	REP.PRIMARY	2.5	DEMECARIUM	ACHE, BCHE	ACETYLCHOLINESTERASE INHIBITOR
BRD:BRD-A79726147-001-02-9	LTB4R (1241)	-0.373205626946	-0.100692199606309	0.998618244679024	0.0525509409448185	0.0334703854435929	REP.1M	2.5	CCG-1423	RHOC, SRF	APOPTOSIS STIMULANT
BRD:BRD-K78303961-001-02-3	LTB4R (1241)	-0.373205626946	-0.116743396273	0.998611635214073	0.0526763895410033	0.0335503592687855	REP.PRIMARY	2.5	GLYCITEIN	TNF	TUMOR NECROSIS FACTOR RELEASE INHIBITOR
BRD:BRD-K51805276-001-10-9	LTB4R (1241)	-0.373205626946	-0.280968528212868	0.998605722195507	0.0527883661273022	0.0336217450982156	REP.1M	2.5	TEMEFOS		CHOLINESTERASE INHIBITOR
BRD:BRD-A43598550-001-09-4	LTB4R (1241)	-0.373205626946	-0.300100405531	0.998560647144732	0.0536342611946395	0.0341610226479285	REP.PRIMARY	2.5	3-ALPHA-HYDROXY-5-BETA-ANDROSTAN-17-ONE	HSD17B11, IGHG2, SULT2A1
BRD:BRD-K90168339-001-08-6	LTB4R (1241)	-0.373205626946	-0.703696781072	0.998532204394436	0.0541612110941836	0.0344969777008476	REP.PRIMARY	2.5	THIOPHANATE
BRD:BRD-K78720403-001-01-6	LTB4R (1241)	-0.373205626946	-0.108185346758	0.998464783309709	0.0553902201683218	0.035280565641193	REP.PRIMARY	2.5	SB-328437		CCR ANTAGONIST
BRD:BRD-K09397065-003-06-1	LTB4R (1241)	-0.373205626946	-0.395143605244	0.998457474033789	0.0555218204498514	0.0353644741066743	REP.PRIMARY	2.5	SR-57227A	HTR3A	SEROTONIN RECEPTOR AGONIST
BRD:BRD-K88186167-001-04-8	LTB4R (1241)	-0.373205626946	-0.737898616686	0.998431774658181	0.0559820627783175	0.0356579299018676	REP.PRIMARY	2.5	GW-4064	NR1H4	FXR AGONIST
BRD:BRD-K42436189-001-01-2	LTB4R (1241)	-0.373205626946	-2.19193362081	0.998390718528857	0.0567095508308177	0.036121800135173	REP.PRIMARY	2.5	AZ20	ATR, MTOR	ATR KINASE INHIBITOR
BRD:BRD-U25960968-000-01-9	LTB4R (1241)	-0.373205626946	-0.851815774312	0.998362984767433	0.0571957222724086	0.0364318096730044	REP.PRIMARY	2.5	TYLOXAPOL	LPL, NFKB2	NFKB PATHWAY INHIBITOR
BRD:BRD-K94266545-001-24-1	LTB4R (1241)	-0.373205626946	-0.421813764738	0.99834910465826	0.0574374897436355	0.0365859770690565	REP.PRIMARY	2.5	RONIDAZOLE		ANTIPROTOZOAL AGENT
BRD:BRD-A78322124-003-14-0	LTB4R (1241)	-0.373205626946	-0.178056504778	0.998306666825122	0.0581704303965106	0.0370533630825076	REP.PRIMARY	2.5	DOBUTAMINE	ADRB1, ADRB2	ADRENERGIC RECEPTOR AGONIST
BRD:BRD-K17068645-003-04-2	LTB4R (1241)	-0.373205626946	0.0716408610053	0.998256162432964	0.0590307899710913	0.0376020278924447	REP.PRIMARY	2.5	BENDAMUSTINE		DNA INHIBITOR
BRD:BRD-K30373883-001-02-8	LTB4R (1241)	-0.373205626946	-0.369978743577	0.998253126661744	0.0590821048207592	0.0376347530573973	REP.PRIMARY	2.5	DUTASTERIDE	SRD5A1, SRD5A2, SRD5A3	5 ALPHA REDUCTASE INHIBITOR
BRD:BRD-K30431096-004-01-3	LTB4R (1241)	-0.373205626946	-0.575074248893	0.998183560707038	0.0602459885321727	0.0383770268336396	REP.PRIMARY	2.5	DOMIPHEN
BRD:BRD-K30707190-001-04-1	LTB4R (1241)	-0.373205626946	0.0703612612876	0.998181951516486	0.0602726444312732	0.0383940274002319	REP.PRIMARY	2.5	PNU-74654	CTNNB1, TCF4	BETA-CATENIN INHIBITOR
BRD:BRD-K00004664-001-01-9	LTB4R (1241)	-0.373205626946	-0.326771546961623	0.998176876229988	0.0603566380752216	0.0384475969426569	REP.1M	2.5	NDD-094
BRD:BRD-A15397381-001-02-5	LTB4R (1241)	-0.373205626946	-0.744368394949	0.998163193211214	0.0605825034015	0.0385916508883634	REP.PRIMARY	2.5	L-CYSTINE	CTNS, SLC3A1, SLC7A11, SLC7A9
BRD:BRD-K37694030-003-12-7	LTB4R (1241)	-0.373205626946	-0.26112640387	0.998151316219304	0.0607778736850142	0.0387162570908767	REP.PRIMARY	2.5	DOXEPIN	ADRA1A, ADRA1B, ADRA1D, ADRA2A, ADRA2B, ADRA2C, CHRM1, CHRM2, CHRM3, CHRM4, CHRM5, DRD2, HRH1, HRH2, HRH4, HTR1A, HTR2A, HTR2B, HTR2C, HTR6, KCNH2, SLC6A2, SLC6A4	HISTAMINE RECEPTOR ANTAGONIST
BRD:BRD-K97764662-001-17-3	LTB4R (1241)	-0.373205626946	-0.446106641413	0.998103669025445	0.0615553886994941	0.0392121670925144	REP.PRIMARY	2.5	PD-173074	FGFR1, FGFR2, FGFR3, FGFR4, FLT1, FLT4, KDR, PDGFRA, PDGFRB	FGFR INHIBITOR, VEGFR INHIBITOR
BRD:BRD-K75868704-001-05-3	LTB4R (1241)	-0.373205626946	-0.299056744122	0.998067000008345	0.0621471117135922	0.0395895922950283	REP.PRIMARY	2.5	IOPAMIDOL		RADIOPAQUE MEDIUM
BRD:BRD-K70330367-003-07-9	LTB4R (1241)	-0.373205626946	-0.600726682326	0.998063495692772	0.062203364583631	0.0396254734053933	REP.PRIMARY	2.5	AMANTADINE	DRD2, GRIN2A, GRIN2B, GRIN2C, GRIN2D, GRIN3A	GLUTAMATE RECEPTOR ANTAGONIST
BRD:BRD-K37933329-001-03-9	LTB4R (1241)	-0.373205626946	-0.226082345383777	0.997991694017364	0.0633449182835683	0.0403536452326188	REP.1M	2.5	BTB06584	ATP5F1	ATPASE INHIBITOR
BRD:BRD-K10878147-001-02-2	LTB4R (1241)	-0.373205626946	-0.413444147877	0.997975307336383	0.0636025624236332	0.0405179980027575	REP.PRIMARY	2.5	OAC1		OCT ACTIVATOR
BRD:BRD-K00004588-001-01-9	LTB4R (1241)	-0.373205626946	0.0320645132244168	0.997971839866958	0.0636569464595902	0.0405526902566394	REP.1M	2.5	CENTANAFADINE		DOPAMINE REUPTAKE INHIBITOR
BRD:BRD-K32318651-001-24-5	LTB4R (1241)	-0.373205626946	-0.769201394146	0.997962588332131	0.0638018204241351	0.0406451077517891	REP.PRIMARY	2.5	ACYCLOVIR	PNP	DNA POLYMERASE INHIBITOR
BRD:BRD-K90647725-001-06-5	LTB4R (1241)	-0.373205626946	-0.468137007109	0.997933368198943	0.0642572379978492	0.0409356317404065	REP.PRIMARY	2.5	OLEANOLIC-ACID	GPBAR1	G PROTEIN-COUPLED RECEPTOR AGONIST
BRD:BRD-K00005331-001-01-9	LTB4R (1241)	-0.373205626946	-1.16534357604609	0.997872862552651	0.0651901079994414	0.0415307631070308	REP.1M	2.5	BAY-8002		MONOCARBOXYLATE TRANSPORTER INHIBITOR
BRD:BRD-K44827188-001-06-0	LTB4R (1241)	-0.373205626946	-0.313677779424	0.997864841760485	0.065312767345458	0.0416090172430054	REP.PRIMARY	2.5	VISMODEGIB	SMO	HEDGEHOG PATHWAY INHIBITOR, SMOOTHENED RECEPTOR ANTAGONIST
BRD:BRD-K96159438-001-06-3	LTB4R (1241)	-0.373205626946	-1.22860535394	0.997853380064116	0.0654876468856449	0.041720587876137	REP.PRIMARY	2.5	ADEFOVIR-DIPIVOXIL		DNA POLYMERASE INHIBITOR
BRD:BRD-A64173453-015-02-3	LTB4R (1241)	-0.373205626946	-0.274116372829	0.997822958600758	0.0659495510919502	0.0420152823010051	REP.PRIMARY	2.50001	OCTREOTIDE	SSTR1, SSTR2, SSTR3, SSTR5	SOMATOSTATIN RECEPTOR AGONIST
BRD:BRD-K93502141-001-01-6	LTB4R (1241)	-0.373205626946	-0.741228379963	0.99777667311851	0.0666461595334443	0.0424597348679346	REP.PRIMARY	2.5	AMYLENE-HYDRATE		LOCAL ANESTHETIC
BRD:BRD-K81136890-003-01-6	LTB4R (1241)	-0.373205626946	-1.27942243693	0.997772217119761	0.0667128379243252	0.042502278332759	REP.PRIMARY	2.5	LEUCYLLEUCINE-METHYL-ESTER
BRD:BRD-K00004738-001-01-9	LTB4R (1241)	-0.373205626946	-0.53015974229387	0.997654997637665	0.0684434488361858	0.0436065439660814	REP.1M	2.5	APYRAMIDE		CYCLOOXYGENASE INHIBITOR
BRD:BRD-K96671969-001-03-1	LTB4R (1241)	-0.373205626946	-0.357789350523	0.997587241460481	0.0694240280829873	0.0442322886244444	REP.PRIMARY	2.5	PRETOMANID	FASN	NITRIC OXIDE DONOR	PRETOMANID
BRD:BRD-K96671969-001-03-1	LTB4R (1241)	-0.373205626946	-0.357789350523	0.997587241460481	0.0694240280829873	0.0442322886244444	REP.PRIMARY	2.5	PA-824	FASN	NITRIC OXIDE DONOR	PRETOMANID
BRD:BRD-K45662124-050-01-5	LTB4R (1241)	-0.373205626946	-0.484090312897	0.99751999628458	0.0703836416535225	0.0448446957313578	REP.PRIMARY	2.5	3'-FLUOROBENZYLSPIPERONE	DRD2	DOPAMINE RECEPTOR LIGAND
BRD:BRD-K82104468-001-05-0	LTB4R (1241)	-0.373205626946	-0.520653665296	0.997485980017493	0.0708640929423423	0.0451513261754188	REP.PRIMARY	2.5	ETHYL-VANILLIN
BRD:BRD-K19761926-001-02-8	LTB4R (1241)	-0.373205626946	-0.377595767006	0.997478025130951	0.0709759774913923	0.0452227338959483	REP.PRIMARY	2.5	EPLERENONE	NR3C2	CYTOCHROME P450 INHIBITOR
BRD:BRD-K75282704-001-02-4	LTB4R (1241)	-0.373205626946	-0.481166607195	0.99747296320659	0.0710470806709523	0.0452681141486278	REP.PRIMARY	2.5	BL-5583		HYPERCALCAEMIC AGENT
BRD:BRD-K40738845-001-05-0	LTB4R (1241)	-0.373205626946	-1.26718401258	0.997382213951377	0.0723098837881043	0.046074112834454	REP.PRIMARY	2.5	BMS-777607	AXL, MERTK, MET, MST1R, TYRO3	AXL KINASE INHIBITOR, C-MET INHIBITOR, FLT3 INHIBITOR, HEPATOCYTE GROWTH FACTOR RECEPTOR INHIBITOR, MACROPHAGE MIGRATION INHIBITING FACTOR INHIBITOR, TYROSINE KINASE INHIBITOR
BRD:BRD-A25625670-001-02-7	LTB4R (1241)	-0.373205626946	-0.257929110081975	0.997327673674579	0.0730582734729756	0.0465518160347291	REP.1M	2.5	GGSTOP	GGT1	GAMMA GLUTAMYLTRANSFERASE INHIBITOR
BRD:BRD-A15909516-001-06-6	LTB4R (1241)	-0.373205626946	-0.599760942475	0.997285987889338	0.0736251204385293	0.0469136565088189	REP.PRIMARY	2.5	REBAMIPIDE	FPR1	FREE RADICAL SCAVENGER
BRD:BRD-K56277358-001-07-5	LTB4R (1241)	-0.373205626946	0.0655140045012	0.997279198177298	0.0737170325151836	0.0469723289911071	REP.PRIMARY	2.5	MGCD-265	AXL, MET	VEGFR INHIBITOR
BRD:BRD-K14661019-001-02-9	LTB4R (1241)	-0.373205626946	0.0609119499027732	0.997241370402178	0.0742270109756971	0.0472978832816808	REP.1M	2.5	AZ-7371		ANTIBACTERIAL
BRD:BRD-K41024817-325-01-0	LTB4R (1241)	-0.373205626946	-1.08899380623	0.997169212586278	0.0751901687061703	0.0479127669096464	REP.PRIMARY	2.5	4-PHENOLSULFONIC-ACID
BRD:BRD-K62213621-001-01-6	LTB4R (1241)	-0.373205626946	-0.445140394097	0.997148879694824	0.0754593382117599	0.0480846137469182	REP.PRIMARY	2.5	DIHYDROARTEMISININ		ANTIMALARIAL AGENT
BRD:BRD-K83157152-001-02-9	LTB4R (1241)	-0.373205626946	-0.421616832250563	0.997142171391272	0.0755479320239763	0.0481411757743099	REP.1M	2.5	BLZ945		CSF1R INHIBITOR
BRD:BRD-K57222227-001-30-1	LTB4R (1241)	-0.373205626946	-0.530707840183	0.997130940788467	0.0756960165550835	0.048235720036814	REP.PRIMARY	2.5	INDOMETHACIN	GLO1, PLA2G2A, PPARA, PPARG, PTGDR2, PTGR2, PTGS1, PTGS2, SLC46A1	CYCLOOXYGENASE INHIBITOR
BRD:BRD-K04430056-236-02-1	LTB4R (1241)	-0.373205626946	-1.4489608074	0.997096922270819	0.0761428105474244	0.0485209812050175	REP.PRIMARY	2.5	7-NITROINDAZOLE	NOS1, NOS2, NOS3	NITRIC OXIDE SYNTHASE INHIBITOR
BRD:BRD-K00003228-001-01-9	LTB4R (1241)	-0.373205626946	-0.567140762304664	0.997052160382972	0.0767267194375461	0.0488937998045118	REP.1M	2.5	SELETALISIB		PI3K INHIBITOR
BRD:BRD-K24048528-001-02-5	LTB4R (1241)	-0.373205626946	-0.957933951386	0.996955507508518	0.0779725339362076	0.0496892932743962	REP.PRIMARY	2.5	ABIRATERONE-ACETATE	CYP17A1	ANDROGEN BIOSYNTHESIS INHIBITOR
BRD:BRD-A29731977-001-04-5	LTB4R (1241)	-0.373205626946	-0.207493064203	0.996933006245404	0.0782597026476611	0.0498726709077909	REP.PRIMARY	2.5	17-HYDROXYPROGESTERONE-CAPROATE	AR, ESR1, ESR2, NR1H4, NR1I2, NR3C1, PGR	PROGESTERONE RECEPTOR AGONIST
BRD:BRD-A07780951-065-10-0	LTB4R (1241)	-0.373205626946	-0.177558769464	0.996805121977455	0.0798720777212647	0.0509023644407765	REP.PRIMARY	2.58	METAPROTERENOL	ADRB2	ADRENERGIC RECEPTOR AGONIST
BRD:BRD-K33502629-001-02-9	LTB4R (1241)	-0.373205626946	-0.256631244419572	0.996700590135698	0.0811660866566341	0.0517288396830297	REP.1M	2.5	PSNCBAM-1	CNR1	CANNABINOID RECEPTOR MODULATOR
BRD:BRD-K11267252-001-04-4	LTB4R (1241)	-0.373205626946	-0.934204651347	0.996667127821865	0.0815759542960701	0.0519906376817539	REP.PRIMARY	2.5	ALECTINIB	ALK, MET	ALK TYROSINE KINASE RECEPTOR INHIBITOR
BRD:BRD-K69726342-238-05-9	LTB4R (1241)	-0.373205626946	-0.527490736841802	0.996643778721521	0.0818607252330984	0.0521725368599297	REP.1M	2.5	ATORVASTATIN	AHR, DPP4, HMGCR	HMGCR INHIBITOR
BRD:BRD-K27062708-001-23-1	LTB4R (1241)	-0.373205626946	-0.526347364113	0.996592155344663	0.0824868226171809	0.0525724754263717	REP.PRIMARY	2.5	CHLOROTRIANISENE	ESR1, ESR2	ESTROGENIC HORMONE
BRD:BRD-K12787259-001-04-3	LTB4R (1241)	-0.373205626946	-0.410915277932	0.99658482227503	0.0825753716979088	0.0526290404943132	REP.PRIMARY	2.5	CX-5461		RNA POLYMERASE INHIBITOR
BRD:BRD-K70610771-001-02-9	LTB4R (1241)	-0.373205626946	-0.415978841024	0.996559422736225	0.0828813426269224	0.0528244976391106	REP.PRIMARY	2.5	VX-222		HCV INHIBITOR
BRD:BRD-A34205397-001-04-5	LTB4R (1241)	-0.373205626946	-0.0553195877817	0.996551432651743	0.0829773588381724	0.052885834737684	REP.PRIMARY	2.5	SULOCTIDIL		ADRENERGIC RECEPTOR ANTAGONIST
BRD:BRD-K08791496-001-01-0	LTB4R (1241)	-0.373205626946	-0.606297811883	0.996442572357285	0.084274551283278	0.0537145559886542	REP.PRIMARY	2.5	FENACLON
BRD:BRD-K37793595-003-01-7	LTB4R (1241)	-0.373205626946	0.0953118866216	0.996296868270615	0.0859799411151543	0.0548041963092919	REP.PRIMARY	2.5	AFOBAZOLE		ANXIOLYTIC
BRD:BRD-K31342827-001-13-8	LTB4R (1241)	-0.373205626946	-0.594316890741535	0.996241832099727	0.0866153102781496	0.0552101995233129	REP.1M	2.5	GF109203X	PDPK1, PIM1, PRKCI, PRKCZ	PKC INHIBITOR
BRD:BRD-K37872686-003-01-9	LTB4R (1241)	-0.373205626946	-0.555173127586	0.99620844697642	0.0869984492553178	0.0554550375983053	REP.PRIMARY	2.5	TIROFIBAN	ITGA2B, ITGB3	PLATELET AGGREGATION INHIBITOR, STRUCTURAL GLYCOPROTEIN ANTAGONIST
BRD:BRD-K05638300-001-01-2	LTB4R (1241)	-0.373205626946	-0.266014625757	0.996175738827047	0.0873721773357315	0.0556938697315707	REP.PRIMARY	2.5	SEVOFLURANE	ATP2C1, ATP5D, GABRA1, GABRA2, GABRA3, GABRA4, GABRA5, GABRA6, GABRB1, GABRB2, GABRB3, GABRD, GABRE, GABRG1, GABRG2, GABRG3, GABRP, GABRQ, GLRA1, GLRB, GRIA1, KCNA1, KCNK10, KCNK18, KCNK2, KCNK3, KCNK9, MT-ND1	MEMBRANE INTEGRITY INHIBITOR
BRD:BRD-A31362467-065-01-3	LTB4R (1241)	-0.373205626946	-0.0948182192404	0.996147610898483	0.0876922875813186	0.0558984434619871	REP.PRIMARY	2.49998	CAPREOMYCIN		PROTEIN SYNTHESIS INHIBITOR
BRD:BRD-K77925998-050-14-3	LTB4R (1241)	-0.373205626946	-0.738475465277	0.996134505985385	0.0878410267770837	0.0559935005946811	REP.PRIMARY	2.5	QUIPAZINE	HTR1A, HTR1D, HTR2A, HTR2B, HTR2C, HTR3A, HTR3B, HTR6, SLC6A4	SEROTONIN RECEPTOR AGONIST
BRD:BRD-K00003220-001-01-9	LTB4R (1241)	-0.373205626946	-0.372754127226034	0.996081636462127	0.0884385295158809	0.0563753688448695	REP.1M	2.5	ACUMAPIMOD		P38 MAPK INHIBITOR
BRD:BRD-K76811153-003-01-3	LTB4R (1241)	-0.373205626946	-0.938162613895	0.996080979447134	0.0884459291524409	0.0563800981324335	REP.PRIMARY	2.5	L-ARGININE	ARG2, ASL, ASS1, AZIN2, GPRC6A, NOS2, NOS3, SLC7A1, SLC7A3, SLC7A4	NITRIC OXIDE PRECURSOR
BRD:BRD-K79878800-239-02-9	LTB4R (1241)	-0.373205626946	-0.375142799051368	0.996055947565581	0.0887273876502169	0.0565599874173147	REP.1M	2.5	SAROGLITAZAR	PPARA, PPARG	PPAR RECEPTOR AGONIST
BRD:BRD-K55847762-304-01-7	LTB4R (1241)	-0.373205626946	-0.772654289951	0.995820324672239	0.0913338982507385	0.058226110219388	REP.PRIMARY	2.5	LOBENZARIT		IMMUNOSUPPRESSANT
BRD:BRD-K00004734-001-01-9	LTB4R (1241)	-0.373205626946	-0.225988242971493	0.995773517591136	0.0918428095398669	0.0585514606750014	REP.1M	2.5	AVE-3085		NITRIC OXIDE SYNTHASE STIMULANT
BRD:BRD-K41434598-003-01-9	LTB4R (1241)	-0.373205626946	-1.28428145076	0.995695225632126	0.0926877427354292	0.0590916661371048	REP.PRIMARY	2.5	ORG-9768	ADRA2A	ADRENERGIC RECEPTOR ANTAGONIST
BRD:BRD-A55464252-001-01-2	LTB4R (1241)	-0.373205626946	-0.525233956244	0.995645935965729	0.0932157186043659	0.0594292475381263	REP.PRIMARY	2.5	3-(4-METHYLBENZYLIDENE)CAMPHOR		ENDOCRINE DISRUPTOR
BRD:BRD-K00003105-003-01-9	LTB4R (1241)	-0.373205626946	-1.72081869362809	0.995586953848177	0.0938435790414402	0.0598307157514398	REP.1M	2.5	IACS-10759		MITOCHONDRIAL COMPLEX I INHIBITOR
BRD:BRD-K49841478-001-01-6	LTB4R (1241)	-0.373205626946	-0.1714326996	0.995417691543969	0.0956222743992043	0.0609681840493138	REP.PRIMARY	2.69049	ROSOXACIN		TOPOISOMERASE INHIBITOR
BRD:BRD-K64157027-003-02-7	LTB4R (1241)	-0.373205626946	-0.788936021703	0.995343710176584	0.0963893075600793	0.0614587586120806	REP.PRIMARY	2.5	ZD-2079	ADRB3	ADRENERGIC RECEPTOR AGONIST
BRD:BRD-K36627727-001-05-4	LTB4R (1241)	-0.373205626946	-0.482345916252	0.99529898574529	0.0968500334248654	0.061753444534901	REP.PRIMARY	2.5	TAMIBAROTENE	RARA, RARB	RETINOID RECEPTOR AGONIST
BRD:BRD-K40758068-001-08-2	LTB4R (1241)	-0.373205626946	-1.37992040472	0.995275165424881	0.0970945162636712	0.0619098241486062	REP.PRIMARY	2.5	EFAVIRENZ	CYP1A2, CYP2B6, CYP2C19, CYP2C9, CYP2D6, CYP3A4	HIV PROTEASE INHIBITOR
BRD:BRD-A22642447-001-01-9	LTB4R (1241)	-0.373205626946	-0.377983702612	0.995257063806906	0.0972798897124005	0.0620283978653828	REP.PRIMARY	2.5	LICARBAZEPINE	SCN5A	VOLTAGE-GATED SODIUM CHANNEL BLOCKER
BRD:BRD-K94882685-003-10-0	LTB4R (1241)	-0.373205626946	-4.00381962393484	0.995183793008846	0.0980266195098364	0.0625060638354452	REP.1M	2.5	TOLONIUM
BRD:BRD-K56707426-001-02-0	LTB4R (1241)	-0.373205626946	-0.428284758797	0.995178251342969	0.0980828632022412	0.0625420430652019	REP.PRIMARY	2.5	NITARSONE
BRD:BRD-A75015151-001-08-9	LTB4R (1241)	-0.373205626946	0.437042652505682	0.995002478482981	0.0998502269037255	0.0636727327203669	REP.1M	2.5	NKY-80	ADCY5	ADENYLYL CYCLASE INHIBITOR
BRD:BRD-K59522102-001-14-6	LTB4R (1241)	-0.373205626946	-0.60826863789	0.994995964257169	0.0999151195362637	0.0637142522834509	REP.PRIMARY	2.5	PIPERINE	MAOA, MAOB, TRPV1	MONOAMINE OXIDASE INHIBITOR
BRD:BRD-K49236613-001-02-3	LTB4R (1241)	-0.373205626946	0.18638096382	0.994990594973427	0.0999685746343597	0.0637484540947302	REP.PRIMARY	2.5	6-IODO-NORDIHYDROCAPSAICIN	TRPV1	TRPV ANTAGONIST
BRD:BRD-K99121711-003-19-7	LTB4R (1241)	-0.373205626946	0.213182289815	0.994977677556205	0.100097058722323	0.0638306619488425	REP.PRIMARY	2.5	CINCHOCAINE	CALM1, SCN10A, SCN5A	SODIUM CHANNEL BLOCKER
BRD:BRD-A86415025-050-01-0	LTB4R (1241)	-0.373205626946	-0.530347711581	0.994936356832263	0.100506944304085	0.0640929258030177	REP.PRIMARY	2.5	1-(1,2-DIPHENYLETHYL)PIPERIDINE-(+/-)		GLUTAMATE RECEPTOR ANTAGONIST
BRD:BRD-A42699921-001-03-6	LTB4R (1241)	-0.373205626946	-0.194847965745	0.994888008581855	0.100984406618201	0.0643984421583062	REP.PRIMARY	2.6	TERIFLUNOMIDE	DHODH	DIHYDROOROTATE DEHYDROGENASE INHIBITOR
BRD:BRD-K68938568-001-01-7	LTB4R (1241)	-0.373205626946	-0.356970012551	0.994811959136722	0.101730850574231	0.0648761030788366	REP.PRIMARY	2.5	GDC-0152	BIRC2, BIRC3, BIRC7, XIAP	XIAP INHIBITOR
BRD:BRD-K17751100-001-02-9	LTB4R (1241)	-0.373205626946	0.0593551262541863	0.994774014419195	0.102101225439852	0.0651131252161579	REP.1M	2.5	CC4	CHRNB2	NICOTINIC RECEPTOR AGONIST
BRD:BRD-K20168484-001-07-9	LTB4R (1241)	-0.373205626946	0.234606248647583	0.994752630451815	0.102309355433387	0.0652463223954622	REP.1M	2.5	MK-886		LIPOXYGENASE INHIBITOR
BRD:BRD-K77073709-435-01-2	LTB4R (1241)	-0.373205626946	-0.297364367023	0.994531689086466	0.104435240234416	0.0666069924310207	REP.PRIMARY	2.5	CEFMINOX		BACTERIAL CELL WALL SYNTHESIS INHIBITOR
BRD:BRD-K84748119-050-01-1	LTB4R (1241)	-0.373205626946	-0.852073239938	0.994435646994285	0.10534583042085	0.0671899076616431	REP.PRIMARY	2.5	VICRIVIROC	CCR5	CC CHEMOKINE RECEPTOR ANTAGONIST
BRD:BRD-K91699951-001-10-2	LTB4R (1241)	-0.373205626946	0.0618365596196	0.994427953638781	0.105418428283612	0.0672363836842633	REP.PRIMARY	2.5	BENZONATATE	SCN5A	LOCAL ANESTHETIC
BRD:BRD-K90027355-001-19-0	LTB4R (1241)	-0.373205626946	0.0895172631646	0.994373083817346	0.105934744912051	0.0675669319501696	REP.PRIMARY	2.5	SPIRONOLACTONE	AR, CACNA1A, CACNA1B, CACNA1C, CACNA1D, CACNA1F, CACNA1G, CACNA1H, CACNA1I, CACNA1S, CACNA2D1, CACNA2D2, CACNA2D3, CACNB1, CACNB2, CACNB3, CACNB4, CACNG1, CYP11B2, NR3C1, NR3C2, PGR, SHBG	MINERALOCORTICOID RECEPTOR ANTAGONIST
BRD:BRD-K44276885-001-07-4	LTB4R (1241)	-0.373205626946	-0.47413404591	0.994353980470055	0.106113908246547	0.0676816374046917	REP.PRIMARY	2.5	ACARBOSE	AMY2A, GAA, MGAM, SI	GLUCOSIDASE INHIBITOR
BRD:BRD-K65992024-001-01-5	LTB4R (1241)	-0.373205626946	-0.173462184943	0.994297311319504	0.106643596632923	0.0680207718656988	REP.PRIMARY	2.5	PIRENOXINE		AGE INHIBITOR
BRD:BRD-K00003095-001-01-9	LTB4R (1241)	-0.373205626946	-0.305165570858575	0.994289819583122	0.106713423117072	0.0680654799096509	REP.1M	2.5	GLPG1837		CFTR CHANNEL POTENTIATOR
BRD:BRD-K75349868-001-03-9	LTB4R (1241)	-0.373205626946	-0.857381755693861	0.994283981483803	0.106767804907267	0.0681002993595178	REP.1M	2.5	REMODELIN	NAT10	TRANSFERASE INHIBITOR
BRD:BRD-K21547160-001-01-4	LTB4R (1241)	-0.373205626946	-0.545875544266	0.994265675971618	0.106938139055728	0.0682093618474955	REP.PRIMARY	2.5	SUFENTANIL	OPRD1, OPRK1, OPRM1	OPIOID RECEPTOR MODULATOR
BRD:BRD-K11853856-001-01-7	LTB4R (1241)	-0.373205626946	-0.566697364742	0.993992752246473	0.109445915782558	0.0698152893061423	REP.PRIMARY	2.5	PJ-34	EEF2, PARP1, PARP15, PARP3	PARP INHIBITOR
BRD:BRD-K15697815-001-16-2	LTB4R (1241)	-0.373205626946	0.0870445884368	0.99392991869007	0.110015075024973	0.070179828654422	REP.PRIMARY	2.5	URSODIOL	AKR1C2, NR1H4	LIKE (NRF2) ACTIVATOR, NUCLEAR FACTOR ERYTHROID DERIVED
BRD:BRD-K12120659-305-02-2	LTB4R (1241)	-0.373205626946	0.0538665883734	0.993906211517568	0.110229046565754	0.0703168807091554	REP.PRIMARY	2.5	GR-144053	ITGA2B, ITGB3	INTEGRIN ANTAGONIST
BRD:BRD-A78588743-001-03-4	LTB4R (1241)	-0.373205626946	-1.6403960152	0.993785606428443	0.111311133565564	0.07101002428929	REP.PRIMARY	2.5	EDITOL
BRD:BRD-A07440155-003-25-4	LTB4R (1241)	-0.373205626946	-0.134710493852	0.993667606187846	0.112359638718336	0.0716817372589545	REP.PRIMARY	2.5	LABETALOL	ADRA1A, ADRA1B, ADRA1D, ADRB1, ADRB2	ADRENERGIC RECEPTOR ANTAGONIST
BRD:BRD-A33447119-001-10-8	LTB4R (1241)	-0.373205626946	-0.511240142875	0.993504063874731	0.11379663907337	0.0726024656421467	REP.PRIMARY	2.5	OXFENDAZOLE		ANTHELMINTIC AGENT
BRD:BRD-K82467063-001-02-7	LTB4R (1241)	-0.373205626946	-0.742000933218	0.993499694944953	0.113834775636824	0.0726269029289252	REP.PRIMARY	2.5	SB-271046	HTR6	SEROTONIN RECEPTOR ANTAGONIST
BRD:BRD-K89490285-001-08-1	LTB4R (1241)	-0.373205626946	-0.338243436684	0.993449529963665	0.114271743729464	0.0729069126238847	REP.PRIMARY	2.52161	BENTAZEPAM		BENZODIAZEPINE RECEPTOR AGONIST
BRD:BRD-A08641215-065-05-5	LTB4R (1241)	-0.373205626946	-0.307619933649595	0.993423738561736	0.114495745169957	0.073050458513511	REP.1M	2.5	POLYMYXIN-B-SULFATE		BACTERIAL PERMEABILITY INDUCER
BRD:BRD-K89208535-051-01-5	LTB4R (1241)	-0.373205626946	-0.654356576315	0.993380609066555	0.114869341125296	0.0732898767224816	REP.PRIMARY	2.5	INDACATEROL	ADRB1, ADRB2	ADRENERGIC RECEPTOR AGONIST
BRD:BRD-K94072573-001-09-9	LTB4R (1241)	-0.373205626946	-0.818944685464	0.993307144582303	0.115502885339508	0.0736959060635536	REP.PRIMARY	2.5	MEDRONIC-ACID		BONE RESORPTION INHIBITOR
BRD:BRD-K19796430-001-05-6	LTB4R (1241)	-0.373205626946	-0.27362571673	0.993205159347992	0.116376593198678	0.0742559022553257	REP.PRIMARY	2.5	SONIDEGIB	SMO	SMOOTHENED RECEPTOR ANTAGONIST
BRD:BRD-K00003254-001-01-9	LTB4R (1241)	-0.373205626946	-0.196388123240932	0.993117467826813	0.117122564424019	0.0747340723197911	REP.1M	2.5	TAVILERMIDE		TYROSINE KINASE PARTIAL AGONIST
BRD:BRD-A98378129-001-02-2	LTB4R (1241)	-0.373205626946	-0.626711630628	0.992992695966367	0.118175740985394	0.0754092342238442	REP.PRIMARY	2.5	TALNIFLUMATE	CLCA1	CYCLOOXYGENASE INHIBITOR
BRD:BRD-K66664625-001-01-2	LTB4R (1241)	-0.373205626946	-0.27271093001	0.992968064226889	0.118382530068863	0.0755418108803514	REP.PRIMARY	2.5	4-IODO-L-PHENYLALANINE	DPP4
BRD:BRD-K82603084-408-01-1	LTB4R (1241)	-0.373205626946	0.0287001506055	0.992838096606625	0.119467627106818	0.0762375425929136	REP.PRIMARY	2.5	ETHYLENEDIAMINETETRAACETIC-ACID		PKC INHIBITOR
BRD:BRD-K26530649-001-01-6	LTB4R (1241)	-0.373205626946	0.0714633943598	0.992721479407306	0.120432820789721	0.0768564727340427	REP.PRIMARY	2.56808	CARBOXYPYRIDINE-DISULFIDE
BRD:BRD-K31313613-003-04-2	LTB4R (1241)	-0.373205626946	-0.0293879242212	0.992696816137903	0.120635945015039	0.076986735357212	REP.PRIMARY	2.5	BS-181	CDK7	CDK INHIBITOR
BRD:BRD-K80025777-001-01-4	LTB4R (1241)	-0.373205626946	-0.578883522171	0.992456735961339	0.122595380194216	0.0782434792209972	REP.PRIMARY	2.5	CIS-9,TRANS-11-CONJUGATED-LINOLEIC-ACID
BRD:BRD-K28971625-003-01-4	LTB4R (1241)	-0.373205626946	-0.43773522599	0.99231521399402	0.12373567018448	0.0789749799600938	REP.PRIMARY	2.5	ZD-7114	ADRB3	ADRENERGIC RECEPTOR AGONIST
BRD:BRD-K83189926-001-03-1	LTB4R (1241)	-0.373205626946	-0.578385577871	0.992234248496597	0.124383262983384	0.0793904600208165	REP.PRIMARY	2.5	UNC1215	L3MBTL3	L3MBTL ANTAGONIST
BRD:BRD-A09062839-003-10-0	LTB4R (1241)	-0.373205626946	-0.301077761864	0.992222851763282	0.124474143655379	0.0794487696034927	REP.PRIMARY	2.5	AMYLEINE		LOCAL ANESTHETIC
BRD:BRD-K61665160-001-01-5	LTB4R (1241)	-0.373205626946	-0.471565695999	0.992076009262902	0.125639133413895	0.0801962935216184	REP.PRIMARY	2.5	BYK-204165	PARP1	PARP INHIBITOR
BRD:BRD-K61845293-300-03-9	LTB4R (1241)	-0.373205626946	-0.670883950111101	0.992073534297775	0.125658674773855	0.0802088333184994	REP.1M	2.5	DDR1-IN-1	DDR1, DDR2	DISCOIDIN DOMAIN RECEPTOR INHIBITOR
BRD:BRD-K22745370-003-02-3	LTB4R (1241)	-0.373205626946	-0.390459652409	0.991910890431994	0.12693614710715	0.0810286623690697	REP.PRIMARY	2.5	2-BFI	ADRA2A, ADRA2B, ADRA2C, MAOA, MAOB	IMIDAZOLINE RECEPTOR LIGAND
BRD:BRD-K01614093-001-02-6	LTB4R (1241)	-0.373205626946	-0.409441660079	0.991904375666264	0.126987044749135	0.081061329166025	REP.PRIMARY	2.5	DIHYDROMYRICETIN
BRD:BRD-K00003285-001-01-9	LTB4R (1241)	-0.373205626946	-0.490974715346765	0.991706037979472	0.128526784115443	0.0820496566332203	REP.1M	2.5	NEMIRALISIB
BRD:BRD-K00003365-300-01-9	LTB4R (1241)	-0.373205626946	-0.0148554762529229	0.991601315108056	0.129332253811548	0.0825667503712061	REP.1M	2.5	AQ-13		ANTIMALARIAL AGENT
BRD:BRD-A31454688-001-01-6	LTB4R (1241)	-0.373205626946	-0.272965886596	0.991516231146409	0.129982934930783	0.0829845132536224	REP.PRIMARY	2.5	MONOSTEARIN
BRD:BRD-K27677357-003-04-9	LTB4R (1241)	-0.373205626946	-0.88872325489911	0.991494255674583	0.130150455106019	0.0830920736082253	REP.1M	2.5	RUBOXISTAURIN		PKC INHIBITOR
BRD:BRD-K00010938-001-01-9	LTB4R (1241)	-0.373205626946	0.0922067988185198	0.991388662534549	0.13095235697748	0.0836069870752299	REP.1M	2.5	BTS-71321
BRD:BRD-K86358349-001-02-0	LTB4R (1241)	-0.373205626946	-0.661672474153	0.991261764955861	0.131909489183269	0.0842216483702233	REP.PRIMARY	2.44047	BROMANTAN		DOPAMINE REUPTAKE INHIBITOR, SEROTONIN REUPTAKE INHIBITOR
BRD:BRD-A50028488-001-01-6	LTB4R (1241)	-0.373205626946	-0.329495607624	0.991239008529319	0.132080384500548	0.0843314040274924	REP.PRIMARY	2.5	TCS2002	GSK3B	GLYCOGEN SYNTHASE KINASE INHIBITOR
BRD:BRD-K50018155-003-02-1	LTB4R (1241)	-0.373205626946	-0.249958733037	0.991126292160225	0.132923560698333	0.0848729617379133	REP.PRIMARY	2.5	RS-67506	HTR4	SEROTONIN RECEPTOR PARTIAL AGONIST
BRD:BRD-K69211575-001-02-9	LTB4R (1241)	-0.373205626946	0.0797939389117157	0.991116251212789	0.132998408193131	0.0849210379889626	REP.1M	2.5	XD-14	BRD2, BRD3, BRD4, BRDT	BROMODOMAIN INHIBITOR
BRD:BRD-A27370296-001-03-0	LTB4R (1241)	-0.373205626946	-0.45343723931	0.991073250641573	0.133318460322441	0.0851266202622476	REP.PRIMARY	2.5	CYCLANDELATE	CACNA2D1, CES1	CALCIUM CHANNEL BLOCKER
BRD:BRD-K13664493-316-02-5	LTB4R (1241)	-0.373205626946	-0.405471079328	0.990990164743587	0.133934660866701	0.0855224556674481	REP.PRIMARY	2.50001	NAPHTHOQUINE-PHOSPHATE		ANTIMALARIAL AGENT
BRD:BRD-K89839824-001-05-3	LTB4R (1241)	-0.373205626946	-1.68525528997	0.990955589067672	0.13419023994145	0.0856866445118436	REP.PRIMARY	2.5	RALTITREXED	FPGS, TYMS	THYMIDYLATE SYNTHASE INHIBITOR
BRD:BRD-K26739552-003-15-4	LTB4R (1241)	-0.373205626946	-0.565851379572	0.990898508729706	0.134611089428939	0.0859570187045724	REP.PRIMARY	2.5	FENSPIRIDE		BRONCHODILATOR
BRD:BRD-K00003256-001-01-9	LTB4R (1241)	-0.373205626946	0.155207753683151	0.990835122739794	0.135076865321999	0.0862562739958445	REP.1M	2.5	AVACOPAN		COMPLEMENT INHIBITOR
BRD:BRD-K92611362-003-03-9	LTB4R (1241)	-0.373205626946	-0.454449576278427	0.990497949583499	0.137527494963313	0.0878310909820812	REP.1M	2.5	CYSTEAMINE	NPY2R, SST	TISSUE TRANSGLUTAMINASE INHIBITOR
BRD:BRD-K69116396-001-04-1	LTB4R (1241)	-0.373205626946	-0.37899217689	0.99037771447258	0.138390688545393	0.088385922440634	REP.PRIMARY	2.5	SERTINDOLE	ADRA1A, ADRA1B, ADRA1D, DRD2, DRD3, DRD4, HRH1, HTR1A, HTR1B, HTR1D, HTR1E, HTR1F, HTR2A, HTR2C, HTR6, KCNH2	DOPAMINE RECEPTOR ANTAGONIST, SEROTONIN RECEPTOR ANTAGONIST
BRD:BRD-A06352508-001-03-7	LTB4R (1241)	-0.373205626946	-1.47366630002	0.990361209295436	0.138508754679555	0.088461816577376	REP.PRIMARY	2.5	SB-218078	CHEK1	CHK INHIBITOR
BRD:BRD-K31135544-001-07-0	LTB4R (1241)	-0.373205626946	-0.814214079949	0.9902331561096	0.139421291563453	0.0890484475325519	REP.PRIMARY	2.5	IB-MECA	ADORA1, ADORA2A, ADORA2B, ADORA3	ADENOSINE RECEPTOR AGONIST
BRD:BRD-K00003419-001-01-9	LTB4R (1241)	-0.373205626946	-1.14326427547048	0.99018370235338	0.139772084458068	0.0892739775157251	REP.1M	2.5	AVAPRITINIB		KIT INHIBITOR
BRD:BRD-K70159787-001-01-1	LTB4R (1241)	-0.373205626946	-0.192816884043	0.990170785443473	0.139863560852197	0.0893327909064837	REP.PRIMARY	2.5	SMI-4A	PIM1	PIM KINASE INHIBITOR
BRD:BRD-K96734425-304-01-7	LTB4R (1241)	-0.373205626946	-0.220543987347	0.990146285103601	0.140036902620484	0.0894442405308174	REP.PRIMARY	2.50001	CEFTRIAXONE		BACTERIAL CELL WALL SYNTHESIS INHIBITOR
BRD:BRD-K00494077-066-01-9	LTB4R (1241)	-0.373205626946	-0.707444591001	0.990136562346711	0.140105631236714	0.0894884301737854	REP.PRIMARY	2.5	TROVAFLOXACIN	TOP2A	BACTERIAL DNA GYRASE INHIBITOR
BRD:BRD-K00005239-001-01-9	LTB4R (1241)	-0.373205626946	-0.916202157168913	0.990042178902611	0.140771033930176	0.0899162789194323	REP.1M	2.5	TP-3654		1,4,5-TRISPHOSPHATE INHIBITOR
BRD:BRD-A21280314-001-06-8	LTB4R (1241)	-0.373205626946	-0.640948569189	0.990033633962965	0.140831117378536	0.0899549141181024	REP.PRIMARY	2.5	NIFENALOL	ADRB1, ADRB2	ADRENERGIC RECEPTOR ANTAGONIST
BRD:BRD-K23082237-003-01-5	LTB4R (1241)	-0.373205626946	-0.674345635833	0.989927223623168	0.141577158926597	0.0904346658022903	REP.PRIMARY	2.5	BUTACLAMOL	DRD1, DRD2, DRD3, DRD4, DRD5, HTR1A, HTR2A	DOPAMINE RECEPTOR ANTAGONIST
BRD:BRD-K30764557-001-01-5	LTB4R (1241)	-0.373205626946	-0.113956366365	0.989843685781138	0.142160042625243	0.0908095326872053	REP.PRIMARY	2.5	MIOCAMYCIN		OTHER ANTIBIOTIC
BRD:BRD-A55393291-001-09-9	LTB4R (1241)	-0.373205626946	-0.447979088375	0.989806664313475	0.142417580658539	0.0909751718397963	REP.PRIMARY	2.5	TESTOSTERONE	AR	ANDROGEN RECEPTOR AGONIST
BRD:BRD-K35952844-236-01-6	LTB4R (1241)	-0.373205626946	-0.786428640196	0.989716836051824	0.143040499284525	0.0913758362428367	REP.PRIMARY	2.5	SODIUM-GLUCOHEPTONATE			SODIUM-GLUCOHEPTONATE
BRD:BRD-K35952844-236-01-6	LTB4R (1241)	-0.373205626946	-0.786428640196	0.989716836051824	0.143040499284525	0.0913758362428367	REP.PRIMARY	2.5	CALCIUM-GLUCEPTATE			SODIUM-GLUCOHEPTONATE
BRD:BRD-K00004633-001-01-9	LTB4R (1241)	-0.373205626946	-0.990317850362692	0.989559914951192	0.144122082700017	0.0920716028342253	REP.1M	2.5	PF-4191834		LIPOXYGENASE INHIBITOR
BRD:BRD-K27755542-001-01-6	LTB4R (1241)	-0.373205626946	-0.293090083315	0.989294586752823	0.145932246681674	0.0932363027750539	REP.PRIMARY	2.49693	PF-04937319	GCK	GLUCOKINASE ACTIVATOR
BRD:BRD-K48996094-001-01-3	LTB4R (1241)	-0.373205626946	-0.489487367797	0.989278391990341	0.146041991019723	0.093306924800308	REP.PRIMARY	2.5	PENTACOSANOIC-ACID
BRD:BRD-A11662333-001-03-3	LTB4R (1241)	-0.373205626946	-0.793151133766	0.989218607679231	0.146446393677564	0.093567173589603	REP.PRIMARY	2.5	MEPARFYLON
BRD:BRD-K15318909-001-10-5	LTB4R (1241)	-0.373205626946	0.248598715718	0.989142702231028	0.146958207062756	0.0938965679341797	REP.PRIMARY	2.5	PRIMA1	ACHE	TP53 INHIBITOR
BRD:BRD-A88644406-001-02-9	LTB4R (1241)	-0.373205626946	-0.205235329625923	0.988999933712801	0.147915959639503	0.0945130292233413	REP.1M	2.5	AVADOMIDE		ANTITUMOR AGENT
BRD:BRD-K31476763-001-01-5	LTB4R (1241)	-0.373205626946	-0.912219424381	0.98896927847927	0.14812078255327	0.0946448758824984	REP.PRIMARY	2.5	AZD9668	ELANE	ELASTASE INHIBITOR
BRD:BRD-K76609936-001-08-4	LTB4R (1241)	-0.373205626946	-0.650700134599	0.9889053480111	0.148547004934615	0.0949192528197984	REP.PRIMARY	2.5	IMIDACLOPRID	CHRFAM7A	ACETYLCHOLINE RECEPTOR ANTAGONIST
BRD:BRD-K41567533-001-08-3	LTB4R (1241)	-0.373205626946	-1.12311812318	0.988775339774137	0.149409930910029	0.0954748083314317	REP.PRIMARY	2.5	COUMOPHOS		CHOLINESTERASE INHIBITOR
BRD:BRD-K34328244-001-01-4	LTB4R (1241)	-0.373205626946	-0.309826023754	0.988701222623577	0.149899607680086	0.0957900969304908	REP.PRIMARY	2.5	MF-101	CYP19A1, XDH	ESTROGEN RECEPTOR AGONIST
BRD:BRD-K53561341-001-07-5	LTB4R (1241)	-0.373205626946	-1.97855227812	0.988617884257285	0.15044825996551	0.0961433862734969	REP.PRIMARY	2.5	AURORA-A-INHIBITOR-I	AURKA	AURORA KINASE INHIBITOR
BRD:BRD-K62056274-332-01-8	LTB4R (1241)	-0.373205626946	-0.237684218714	0.988617393410024	0.150451485360462	0.0961454632647622	REP.PRIMARY	2.5	N-METHYLQUIPAZINE	HTR1A, HTR1D, HTR2A, HTR2B, HTR2C, HTR3A, HTR3B, HTR6, SLC6A4	SEROTONIN RECEPTOR AGONIST
BRD:BRD-K66412701-066-01-6	LTB4R (1241)	-0.373205626946	-0.599371837108	0.988540378135754	0.150956685162399	0.0964707991388518	REP.PRIMARY	2.5	PAZUFLOXACIN		TOPOISOMERASE INHIBITOR
BRD:BRD-A72066420-001-04-5	LTB4R (1241)	-0.373205626946	-0.602837092	0.988418754438353	0.151750999583311	0.0969823688827952	REP.PRIMARY	2.5	MIFOBATE	PPARG	PPAR RECEPTOR ANTAGONIST
BRD:BRD-K87737963-001-06-0	LTB4R (1241)	-0.373205626946	0.267371407258	0.988417908855009	0.151756507124708	0.0969859161761203	REP.PRIMARY	2.5	CYT387	JAK1, JAK2, JAK3	JAK INHIBITOR
BRD:BRD-A26032986-050-02-1	LTB4R (1241)	-0.373205626946	-0.368654292624	0.988301758262539	0.152511096695203	0.097471960429391	REP.PRIMARY	2.5	ZALDARIDE	CALM1	CALMODULIN ANTAGONIST
BRD:BRD-K51431759-001-02-9	LTB4R (1241)	-0.373205626946	-0.697849082686	0.988182083513059	0.153284604001149	0.0979702493700721	REP.PRIMARY	2.5	DEXTROSE
BRD:BRD-K07753030-003-17-6	LTB4R (1241)	-0.373205626946	-0.423997719446	0.988146003669305	0.153517020008795	0.0981199822268383	REP.PRIMARY	2.5	ACECAINIDE	SCN5A	POLARIZATION INHIBITOR
BRD:BRD-K06520168-001-03-9	LTB4R (1241)	-0.373205626946	0.135905986869779	0.988088714964099	0.153885318859846	0.098357268138065	REP.1M	2.5	PROPYPHENAZONE		ANTI-INFLAMMATORY AGENT
BRD:BRD-K21191422-001-01-5	LTB4R (1241)	-0.373205626946	-0.252483845435	0.98802254149191	0.154309615720687	0.0986306492707634	REP.PRIMARY	2.49999	SELEXIPAG	PTGIR	IP1 PROSTACYCLIN RECEPTOR AGONIST, PLATELET AGGREGATION INHIBITOR
BRD:BRD-K54847683-001-03-2	LTB4R (1241)	-0.373205626946	-0.614719450444	0.987929230756833	0.154905890837669	0.0990148696986608	REP.PRIMARY	2.5	EQUOL	ESR1, ESR2	ESTROGEN RECEPTOR AGONIST
BRD:BRD-K16757695-050-02-5	LTB4R (1241)	-0.373205626946	-0.484966556697	0.987856343188804	0.155370026780082	0.0993139690710503	REP.PRIMARY	2.5	PRX-08066	HTR2B	SEROTONIN RECEPTOR ANTAGONIST
BRD:BRD-K37249724-001-25-7	LTB4R (1241)	-0.373205626946	-0.84986673859	0.987357206521324	0.158511030311482	0.101338685100295	REP.PRIMARY	2.5	ASTEMIZOLE	HRH1, KCNH1, KCNH2	HISTAMINE RECEPTOR ANTAGONIST
BRD:BRD-K18573821-001-03-9	LTB4R (1241)	-0.373205626946	-0.327663066614218	0.987262926591544	0.159097183437982	0.101716637955882	REP.1M	2.5	PAOPA	DRD2	DOPAMINE RECEPTOR MODULATOR
BRD:BRD-K00003522-001-01-9	LTB4R (1241)	-0.373205626946	0.298718647848115	0.987167975873086	0.159685276123485	0.102095877786495	REP.1M	2.5	BROMISOVAL		ANTI-INFLAMMATORY AGENT
BRD:BRD-K61236135-001-08-2	LTB4R (1241)	-0.373205626946	0.01398393243	0.987113331132008	0.160022721828714	0.10231350088326	REP.PRIMARY	2.5	TIRATRICOL	THRA, THRB	THYROID HORMONE STIMULANT
BRD:BRD-K00004634-001-01-9	LTB4R (1241)	-0.373205626946	0.262531220317661	0.986588521871293	0.163227107159987	0.104380655316633	REP.1M	2.5	BMS-207940		ENDOTHELIN RECEPTOR ANTAGONIST
BRD:BRD-A50062753-001-02-9	LTB4R (1241)	-0.373205626946	-0.90402832020261	0.986460881692626	0.163996734388847	0.104877307742578	REP.1M	2.5	LY404187	GRIA1, GRIA2, GRIA3, GRIA4	GLUTAMATE RECEPTOR POSITIVE ALLOSTERIC MODULATOR
BRD:BRD-K63343048-001-12-2	LTB4R (1241)	-0.373205626946	-1.05616348216	0.98640117333293	0.16435548438497	0.105108836690859	REP.PRIMARY	2.5	ORLISTAT	CNR1, DAGLA, DAGLB, FASN, LIPF, PNLIP	LIPASE INHIBITOR
BRD:BRD-A24857382-001-03-4	LTB4R (1241)	-0.373205626946	-0.302634209789	0.986162623721018	0.165780817876129	0.106028852891218	REP.PRIMARY	2.48818	N-ACETYL-TYROSINE
BRD:BRD-K96631475-001-04-0	LTB4R (1241)	-0.373205626946	-0.86306633727	0.986132454389729	0.165960183174424	0.106144644383398	REP.PRIMARY	2.5	10-DEACETYLBACCATIN		ANTITUMOR AGENT
BRD:BRD-A11551002-001-04-6	LTB4R (1241)	-0.373205626946	-0.843120386218	0.98605531289302	0.166417907436213	0.106440150029411	REP.PRIMARY	2.5	DEHYDROCHOLATE-ACID
BRD:BRD-K67217586-001-08-0	LTB4R (1241)	-0.373205626946	-1.74581211202	0.986055289785391	0.166418044352911	0.106440238425952	REP.PRIMARY	2.5	FENTHION		CHOLINESTERASE INHIBITOR
BRD:BRD-K14561059-001-06-9	LTB4R (1241)	-0.373205626946	-0.261058114584989	0.98605170502145	0.166439283296616	0.106453950797077	REP.1M	2.5	SIB-1893	GRM4, GRM5	GLUTAMATE RECEPTOR ANTAGONIST
BRD:BRD-K00003183-001-01-9	LTB4R (1241)	-0.373205626946	-0.148711811435668	0.986020142775615	0.166626162533847	0.106574606661865	REP.1M	2.5	SUCCINOBUCOL	VCAM1	ANTIOXIDANT
BRD:BRD-K00003433-001-01-9	LTB4R (1241)	-0.373205626946	-0.125209726491218	0.985881196138277	0.16744631109989	0.107104169427518	REP.1M	2.5	VERALIPRIDE		DOPAMINE RECEPTOR ANTAGONIST
BRD:BRD-K75445017-001-01-1	LTB4R (1241)	-0.373205626946	-0.332493080265	0.985822066387203	0.167794080420212	0.107328743609092	REP.PRIMARY	2.5	ESTETROL	ESR1	SELECTIVE ESTROGEN RECEPTOR MODULATOR (SERM)
BRD:BRD-K16546375-001-01-4	LTB4R (1241)	-0.373205626946	-0.676966785376	0.98574768725212	0.168230487953569	0.107610575544782	REP.PRIMARY	2.39331	BICYCLOL	HSPA1A, HSPB1	NFKB PATHWAY INHIBITOR
BRD:BRD-K09735259-001-01-3	LTB4R (1241)	-0.373205626946	-0.197315732956	0.985465415636093	0.169876174271681	0.108673551642377	REP.PRIMARY	2.50001	ELBASVIR		HCV INHIBITOR
BRD:BRD-K62621335-001-01-7	LTB4R (1241)	-0.373205626946	-0.296669218512	0.985304285495911	0.170808269657512	0.109275743068159	REP.PRIMARY	2.5	SRPIN340	SRPK1, SRPK2	SERINE ARGININE PROTEIN KINASE INHIBITOR
BRD:BRD-K01295354-001-02-8	LTB4R (1241)	-0.373205626946	-0.716187355093	0.985224897865444	0.171265585060237	0.109571233259134	REP.PRIMARY	2.5	URIC-ACID	PYGL
BRD:BRD-K00003305-001-01-9	LTB4R (1241)	-0.373205626946	-0.451089108766002	0.985117118810413	0.171884444399927	0.109971141575225	REP.1M	2.5	BMS-779788		LXR AGONIST
BRD:BRD-A00092689-236-04-9	LTB4R (1241)	-0.373205626946	-0.537719116848567	0.985111052643372	0.171919207652512	0.109993606967067	REP.1M	2.5	DOCUSATE		LAXATIVE
BRD:BRD-K00004726-001-01-9	LTB4R (1241)	-0.373205626946	-1.55459313778144	0.985085440249209	0.172065904260612	0.110088409654433	REP.1M	2.5	AMETANTRONE		ANTICANCER AGENT
BRD:BRD-K63504947-001-15-4	LTB4R (1241)	-0.373205626946	-1.66965973329	0.985003781453538	0.17253275202764	0.11039012646029	REP.PRIMARY	2.5	SEMAXANIB	FGFR1, FLT1, KDR, KIT, PDGFRA, PDGFRB, RET	VEGFR INHIBITOR
BRD:BRD-K30990140-003-02-4	LTB4R (1241)	-0.373205626946	-0.885580058435	0.984997383302691	0.172569275616637	0.110413732171116	REP.PRIMARY	2.5	FR-122047		CYCLOOXYGENASE INHIBITOR
BRD:BRD-K00003141-003-01-9	LTB4R (1241)	-0.373205626946	-0.590438146798888	0.984919514105137	0.173013151913089	0.110700627950726	REP.1M	2.5	VIXOTRIGINE		SODIUM CHANNEL BLOCKER
BRD:BRD-K60907894-003-23-5	LTB4R (1241)	-0.373205626946	-0.560357170035	0.984842975637567	0.173448301627149	0.110981905423362	REP.PRIMARY	2.5	ADIPHENINE	CHRNA1	ACETYLCHOLINE RECEPTOR ANTAGONIST
BRD:BRD-K81993098-003-15-0	LTB4R (1241)	-0.373205626946	-0.0189890756537059	0.984771312910924	0.173854713101758	0.111244626483303	REP.1M	2.5	MECYSTEINE		ANALGESIC AGENT
BRD:BRD-A00520476-001-07-4	LTB4R (1241)	-0.373205626946	-0.346862785032	0.984757257190835	0.173934310617496	0.111296083825016	REP.PRIMARY	2.5	OTENZEPAD	CHRM1, CHRM2, CHRM3, CHRM4, CHRM5	ACETYLCHOLINE RECEPTOR ANTAGONIST
BRD:BRD-K97010173-001-04-1	LTB4R (1241)	-0.373205626946	-0.445963716105	0.98460126892026	0.174815163074071	0.1118655769321	REP.PRIMARY	2.5	DEFERASIROX	CYP3A4	CHELATING AGENT
BRD:BRD-K72912098-001-02-3	LTB4R (1241)	-0.373205626946	-0.763912823411	0.984568260474352	0.175000972758752	0.111985719070243	REP.PRIMARY	2.5	TELAPREVIR	CTSA, PGR	HCV INHIBITOR
BRD:BRD-K32501161-300-06-2	LTB4R (1241)	-0.373205626946	-1.56820882727	0.984564242372475	0.175023577387489	0.112000335205602	REP.PRIMARY	2.5	VANOXERINE	SLC6A3	DOPAMINE REUPTAKE INHIBITOR, DOPAMINE UPTAKE INHIBITOR
BRD:BRD-K72231366-001-02-3	LTB4R (1241)	-0.373205626946	-0.167392560538	0.984558318005147	0.175056900597708	0.112021882076202	REP.PRIMARY	2.5	TAME
BRD:BRD-A05729358-001-02-0	LTB4R (1241)	-0.373205626946	-0.4418725363	0.984539728878185	0.175161417727965	0.112089463953819	REP.PRIMARY	2.5	CPCCOET	GRM1	GLUTAMATE RECEPTOR ANTAGONIST
BRD:BRD-A12237696-001-04-2	LTB4R (1241)	-0.373205626946	-0.625579904803	0.984506833144265	0.175346216076227	0.112208959636987	REP.PRIMARY	2.5	L-CITRULLINE	ASS1, DDAH1, DDAH2, GPRC6A, NOS1, NOS2, NOS3, OTC, PADI1, PADI2, PADI3, PADI4, PADI6	NITRIC OXIDE STIMULANT
BRD:BRD-K00003475-001-01-9	LTB4R (1241)	-0.373205626946	-0.00186750010119624	0.984493263259385	0.175422389098105	0.112258216365733	REP.1M	2.5	S-3304		MATRIX METALLOPROTEASE INHIBITOR
BRD:BRD-K89714990-001-01-5	LTB4R (1241)	-0.373205626946	-0.158346997973	0.984461421534263	0.175600995187211	0.112373713353405	REP.PRIMARY	2.5	TEPOXALIN	ALOX5	CYCLOOXYGENASE INHIBITOR, LIPOXYGENASE INHIBITOR
BRD:BRD-K19180152-001-02-6	LTB4R (1241)	-0.373205626946	-0.644182929839	0.984434447960265	0.175752148405554	0.112471460653052	REP.PRIMARY	2.5	MEPROBAMATE	GABRA1, GABRA2, GABRA3, GABRA4, GABRA5, GABRA6, GABRB1, GABRB2, GABRB3, GABRD, GABRE, GABRG1, GABRG2, GABRG3, GABRP, GABRQ
BRD:BRD-A39230911-001-10-2	LTB4R (1241)	-0.373205626946	-0.435264586728	0.984305867990427	0.176470842463031	0.112936260223866	REP.PRIMARY	2.5	CHLORPHENSIN-CARBAMATE		MUSCLE RELAXANT
BRD:BRD-K30374899-001-09-3	LTB4R (1241)	-0.373205626946	0.169174655612	0.984241844646817	0.176827574903438	0.113166991662138	REP.PRIMARY	2.5	MANNITOL-D		DIURETIC
BRD:BRD-K33133047-001-01-8	LTB4R (1241)	-0.373205626946	-0.281813981229	0.984125015643631	0.177476628276581	0.113586832296549	REP.PRIMARY	2.5	DAPIPRAZOLE	ADRA1A, ADRA1B, ADRA1D	ADRENERGIC RECEPTOR ANTAGONIST
BRD:BRD-K00003437-001-01-9	LTB4R (1241)	-0.373205626946	-0.0592212041778041	0.984104545006885	0.177590102474187	0.113660238284564	REP.1M	2.5	BTK-IN-1		BRUTON'S TYROSINE KINASE (BTK) INHIBITOR
BRD:BRD-A52551912-001-02-9	LTB4R (1241)	-0.373205626946	-0.0339108999914678	0.984058525569809	0.177844927544683	0.113825089134467	REP.1M	2.5	ATB-346	PTGER2	CYCLOOXYGENASE INHIBITOR
BRD:BRD-K00003208-001-01-9	LTB4R (1241)	-0.373205626946	-0.0685359252173052	0.983992560057053	0.178209544504125	0.114060979721617	REP.1M	2.5	IMIRESTAT		ALDOSE REDUCTASE INHIBITOR
BRD:BRD-K00004728-001-01-9	LTB4R (1241)	-0.373205626946	-0.0435527892586231	0.983975978049315	0.178301078577485	0.114120200587984	REP.1M	2.5	ALLOPURINOL-RIBOSIDE		ANTI-LEISHMANIAL AGENT, PHOSPHORYLASE INHIBITOR
BRD:BRD-K33813875-003-01-8	LTB4R (1241)	-0.373205626946	-1.73369547563	0.983953548381002	0.178424815057869	0.11420025740792	REP.PRIMARY	2.5	VALNEMULIN		BACTERIAL 50S RIBOSOMAL SUBUNIT INHIBITOR
BRD:BRD-K52459018-001-09-1	LTB4R (1241)	-0.373205626946	-0.328943692084	0.983945077305605	0.178471523908064	0.114230478250787	REP.PRIMARY	2.5	KAINIC-ACID	GRIA1, GRIK1, GRIK2, GRIK3, GRIK4, GRIK5	KAINATE RECEPTOR AGONIST
BRD:BRD-K00003449-001-01-9	LTB4R (1241)	-0.373205626946	-0.288592237527133	0.983935750236517	0.178522938040194	0.114263743733765	REP.1M	2.5	E7046		PROSTANOID RECEPTOR ANTAGONIST
BRD:BRD-K86294588-001-01-9	LTB4R (1241)	-0.373205626946	-1.03840779777	0.983913986552882	0.178642847787466	0.114341327824147	REP.PRIMARY	2.5	SCHISANDRIN-B	ATR	ANTIOXIDANT
BRD:BRD-K50888640-001-01-6	LTB4R (1241)	-0.373205626946	-0.48341361073454	0.983883045131071	0.178813180452703	0.114451539538621	REP.1M	2.5	MDL-27531		GLYCINE RECEPTOR AGONIST
BRD:BRD-K43880410-001-14-4	LTB4R (1241)	-0.373205626946	-0.0992935649745	0.983646797779736	0.180108237506424	0.115289604395069	REP.PRIMARY	2.5	PREGNENOLONE	CYP17A1, SULT2B1	GLUTAMATE RECEPTOR MODULATOR
BRD:BRD-K94883909-001-17-7	LTB4R (1241)	-0.373205626946	-0.699867276787964	0.983525342519846	0.180770297950795	0.115718118753158	REP.1M	2.5	SU9516	CDK1, CDK2, CDK4, CDK5	CDK INHIBITOR
BRD:BRD-K23952234-236-03-4	LTB4R (1241)	-0.373205626946	-0.137542168174757	0.98344593885468	0.181201780759009	0.115997421745877	REP.1M	2.5	AM095	LPAR1	LYSOPHOSPHATIDIC ACID RECEPTOR ANTAGONIST	BMS-986020
BRD:BRD-K23952234-236-03-4	LTB4R (1241)	-0.373205626946	-0.137542168174757	0.98344593885468	0.181201780759009	0.115997421745877	REP.1M	2.5	BMS-986020	LPAR1	LYSOPHOSPHATIDIC ACID RECEPTOR ANTAGONIST	BMS-986020
BRD:BRD-K00010388-001-01-9	LTB4R (1241)	-0.373205626946	-2.96197394679566	0.983282057447226	0.182088976883146	0.116571783383422	REP.1M	2.5	PTC-028		BMI-1 INHIBITOR
BRD:BRD-K68567222-001-01-2	LTB4R (1241)	-0.373205626946	-0.184758214742	0.983251016593104	0.182256518041542	0.116680258562681	REP.PRIMARY	2.5	BVT-948	PTPN1, PTPN11, PTPN2	TYROSINE PHOSPHATASE INHIBITOR
BRD:BRD-K80725821-300-02-9	LTB4R (1241)	-0.373205626946	-0.620231406729	0.983197182425146	0.182546707642875	0.11686815106521	REP.PRIMARY	2.5	RS-16566		SEROTONIN RECEPTOR ANTAGONIST
BRD:BRD-K00003412-300-01-9	LTB4R (1241)	-0.373205626946	-0.622304611521526	0.983093418452799	0.183104698450887	0.117229468941098	REP.1M	2.5	TRILACICLIB		CDK INHIBITOR
BRD:BRD-K96298462-001-08-9	LTB4R (1241)	-0.373205626946	-0.0358558113816046	0.983031964595251	0.183434338617395	0.117442940012281	REP.1M	2.5	IMAZODAN		PHOSPHODIESTERASE INHIBITOR
BRD:BRD-K21306330-001-02-9	LTB4R (1241)	-0.373205626946	-0.502647997260434	0.983028954486978	0.183450469174214	0.117453386312606	REP.1M	2.5	CJ-033466	HTR4	SEROTONIN RECEPTOR AGONIST
BRD:BRD-K12829205-003-02-8	LTB4R (1241)	-0.373205626946	-1.3230640513	0.982917789279451	0.184045156192702	0.117838533574599	REP.PRIMARY	2.5	MECHLORETHAMINE		DNA INHIBITOR
BRD:BRD-A35623999-001-05-7	LTB4R (1241)	-0.373205626946	-0.611966404018	0.982898290340883	0.184149262406803	0.117905962135132	REP.PRIMARY	2.5	CGP-37157	SLC8A1	MITOCHONDRIAL NA+/CA2+ EXCHANGER ANTAGONIST, SODIUM/CALCIUM EXCHANGE INHIBITOR
BRD:BRD-K82861010-001-02-5	LTB4R (1241)	-0.373205626946	-0.561299670257	0.98286836204436	0.184308933294717	0.118009381983028	REP.PRIMARY	2.5	DACLATASVIR		HCV INHIBITOR
BRD:BRD-K33681278-036-01-2	LTB4R (1241)	-0.373205626946	-0.408164280299	0.98265159741315	0.1854611498438	0.118755773541803	REP.PRIMARY	2.5	PRUCALOPRIDE	HTR4	SEROTONIN RECEPTOR AGONIST
BRD:BRD-U45393375-000-01-6	LTB4R (1241)	-0.373205626946	-0.280339381362	0.982639008594471	0.185527838311332	0.118798978548608	REP.PRIMARY	2.5	SEVELAMER		PHOSPHATE ANTAGONIST
BRD:BRD-K05361803-001-03-9	LTB4R (1241)	-0.373205626946	0.124496034357	0.982597976512394	0.185745031033806	0.118939693568757	REP.PRIMARY	2.5	SC-10	PRKCA	PROTEIN KINASE ACTIVATOR
BRD:BRD-A69651145-003-07-2	LTB4R (1241)	-0.373205626946	-0.575078621859	0.982496401737395	0.186281562622475	0.119287327365016	REP.PRIMARY	2.5	MINOCYCLINE	ALOX5, CASP1, CASP3, CYCS, IL1B, MMP9, VEGFA	BACTERIAL 30S RIBOSOMAL SUBUNIT INHIBITOR
BRD:BRD-K88219015-001-10-8	LTB4R (1241)	-0.373205626946	-0.946238862619	0.982378244098719	0.186903679796621	0.119690459525528	REP.PRIMARY	2.5	ASARALDEHYDE	PTGS2	CYCLOOXYGENASE INHIBITOR
BRD:BRD-K20897876-001-10-0	LTB4R (1241)	-0.373205626946	-0.172961989602	0.982085831626695	0.188434124611501	0.120682395437814	REP.PRIMARY	2.5	CASTANOSPERMINE	GAA, GBA	GLUCOSIDASE INHIBITOR
BRD:BRD-K47983010-001-15-3	LTB4R (1241)	-0.373205626946	-1.51858661778494	0.982020292031311	0.188775385150552	0.120903618926591	REP.1M	2.5	BX-795	CDK2, CHEK1, GSK3B, KDR, PDK1, PDPK1	IKK INHIBITOR
BRD:BRD-K28405228-001-06-7	LTB4R (1241)	-0.373205626946	-0.569631529503	0.981932658506042	0.189230690320719	0.121198795314109	REP.PRIMARY	2.5	MECARBINATE
BRD:BRD-K08996725-332-01-7	LTB4R (1241)	-0.373205626946	-0.162642492517	0.98184945053966	0.18966195315605	0.121478409271666	REP.PRIMARY	2.5	ZOLANTIDINE		HISTAMINE RECEPTOR ANTAGONIST
BRD:BRD-K47976015-001-01-2	LTB4R (1241)	-0.373205626946	0.090138055402	0.981425851626069	0.191841856121249	0.122892137400016	REP.PRIMARY	2.5	BALAPIRAVIR		RNA POLYMERASE INHIBITOR
BRD:BRD-K52219182-001-02-4	LTB4R (1241)	-0.373205626946	-0.316587846939	0.981406993223263	0.191938306891755	0.122954702551883	REP.PRIMARY	2.5	ICI-63197		PHOSPHODIESTERASE INHIBITOR
BRD:BRD-K00003185-001-01-9	LTB4R (1241)	-0.373205626946	-2.48083211311122	0.981282595712885	0.192573277873602	0.123366622062843	REP.1M	2.5	EMD534085		KINESIN INHIBITOR
BRD:BRD-A34603619-001-01-9	LTB4R (1241)	-0.373205626946	-0.0283639086892	0.981218326961462	0.192900479094661	0.123578905035587	REP.PRIMARY	2.42791	TROPESIN	PTGS1, PTGS2	CYCLOOXYGENASE INHIBITOR
BRD:BRD-K54028654-001-02-6	LTB4R (1241)	-0.373205626946	-0.229145544202	0.980930248129258	0.194360099570544	0.124526053580294	REP.PRIMARY	2.5	CABALETTA		PHARMACOLOGICAL CHAPERONE
BRD:BRD-K16107558-001-02-9	LTB4R (1241)	-0.373205626946	-0.0564922072736552	0.980884433388363	0.194591182576163	0.124676029020014	REP.1M	2.5	SB-297006	CCR3	CC CHEMOKINE RECEPTOR ANTAGONIST
BRD:BRD-K73196317-003-14-8	LTB4R (1241)	-0.373205626946	-0.741800575419	0.980873055198036	0.194648528343961	0.124713248146072	REP.PRIMARY	2.5	URAPIDIL	HTR1A	ADRENERGIC RECEPTOR ANTAGONIST
BRD:BRD-K50133271-001-18-7	LTB4R (1241)	-0.373205626946	-0.402747693176	0.980805037517993	0.194990969994327	0.124935512057873	REP.PRIMARY	2.5	TOLFENAMIC-ACID		CYCLOOXYGENASE INHIBITOR, PROSTANOID RECEPTOR ANTAGONIST
BRD:BRD-K36463073-001-03-9	LTB4R (1241)	-0.373205626946	-0.0789478855595	0.980713804290468	0.195449313311963	0.125233026827561	REP.PRIMARY	2.49996	OC000459	PTGDR2	CRTH RECEPTOR ANTAGONIST
BRD:BRD-K71500795-003-02-9	LTB4R (1241)	-0.373205626946	-1.56833104471132	0.980623106361367	0.195903862315633	0.125528106042655	REP.1M	2.5	TAK-659		SPLEEN ASSOCIATED TYROSINE KINASE INHIBITOR
BRD:BRD-A41451487-001-11-2	LTB4R (1241)	-0.373205626946	-0.69009206636	0.980551060896855	0.196264151016051	0.125762013781902	REP.PRIMARY	2.5	PK-11195	TSPO	BENZODIAZEPINE RECEPTOR ANTAGONIST
BRD:BRD-A69777949-001-24-2	LTB4R (1241)	-0.373205626946	-0.719672796948	0.980503855205079	0.19649984714492	0.125915042454331	REP.PRIMARY	2.5	FLUMEQUINE		TOPOISOMERASE INHIBITOR
BRD:BRD-K00003205-003-01-9	LTB4R (1241)	-0.373205626946	-0.793783451100575	0.980457089169642	0.196733058475166	0.126066465096073	REP.1M	2.5	D-3263		TRANSIENT RECEPTOR POTENTIAL CHANNEL AGONIST
BRD:BRD-K70327167-348-13-4	LTB4R (1241)	-0.373205626946	-0.0639696003824	0.980215161306928	0.197934932601684	0.126846949174243	REP.PRIMARY	2.5	SURAMIN	F2, FSHR, P2RY1, P2RY11, P2RY13, P2RY2, PLA2G2A, RYR1, RYR2, SIRT5	DNA SYNTHESIS INHIBITOR
BRD:BRD-K12609457-001-03-1	LTB4R (1241)	-0.373205626946	-1.05325197137	0.980060124267104	0.198701164620513	0.127344632772209	REP.PRIMARY	2.5	EXALAMIDE		MEMBRANE PERMEABILITY INHIBITOR
BRD:BRD-K37991163-003-13-4	LTB4R (1241)	-0.373205626946	-0.0600332907688	0.979883770428575	0.19956902678191	0.127908422559275	REP.PRIMARY	2.5	PAROXETINE	CHRM1, CHRM2, CHRM3, CHRM4, CHRM5, HTR2A, SLC6A2, SLC6A4	SELECTIVE SEROTONIN REUPTAKE INHIBITOR (SSRI)
BRD:BRD-K99023089-001-03-7	LTB4R (1241)	-0.373205626946	-1.08885317497	0.97981230047383	0.199919623449477	0.128136209685689	REP.PRIMARY	2.5	AZD5363	AKT1, AKT2, AKT3	AKT INHIBITOR
BRD:BRD-A92800748-001-05-5	LTB4R (1241)	-0.373205626946	-0.335226263341	0.979648464578876	0.200720915323367	0.128656881730793	REP.PRIMARY	2.5	TIE2-KINASE-INHIBITOR	KDR, MAPK14	TIE TYROSINE KINASE INHIBITOR
BRD:BRD-K73191876-001-11-2	LTB4R (1241)	-0.373205626946	-0.519187443282	0.979283260736374	0.202495173378368	0.129810089303709	REP.PRIMARY	2.5	ALIZARIN
BRD:BRD-K61120504-001-01-6	LTB4R (1241)	-0.373205626946	-0.31328314357827	0.979254517050432	0.20263413048232	0.129900424900747	REP.1M	2.5	NSC-636819	KDM4A, KDM4B	HISTONE DEMETHYLASE INHIBITOR
BRD:BRD-K02867583-300-08-9	LTB4R (1241)	-0.373205626946	-0.12509374519	0.979252324633852	0.202644725317974	0.129907312680476	REP.PRIMARY	2.5	MINAPRINE	ACHE, CHRM1, DRD1, DRD2, HTR2A, HTR2B, HTR2C, MAOA, SLC6A4	SEROTONIN REUPTAKE INHIBITOR
BRD:BRD-K15045219-001-01-8	LTB4R (1241)	-0.373205626946	-0.498182374015	0.979064181534947	0.203551783178886	0.130497054865484	REP.PRIMARY	2.5	SALAZODINE
BRD:BRD-A61850409-001-10-7	LTB4R (1241)	-0.373205626946	-0.454582161672	0.978972509380784	0.203992220137658	0.130783454883429	REP.PRIMARY	2.5	ALPHA-TOCHOPHERYL-ACETATE		ANTIOXIDANT
BRD:BRD-A93353767-008-02-2	LTB4R (1241)	-0.373205626946	-0.585979040248	0.978967953070115	0.204014084959127	0.130797673474783	REP.PRIMARY	2.5	ISOCONAZOLE	CYP17A1	FUNGAL LANOSTEROL DEMETHYLASE INHIBITOR
BRD:BRD-K59875992-001-01-8	LTB4R (1241)	-0.373205626946	-0.304751483518	0.978864688127962	0.204508978619881	0.13111951822935	REP.PRIMARY	2.5	FPL-62064		CYCLOOXYGENASE INHIBITOR, LIPOXYGENASE INHIBITOR
BRD:BRD-K79595931-312-01-3	LTB4R (1241)	-0.373205626946	-0.721630009719	0.978833745928013	0.204657024879513	0.131215803923089	REP.PRIMARY	2.5	BAVISANT	HRH3	HISTAMINE RECEPTOR ANTAGONIST
BRD:BRD-K00003458-001-01-9	LTB4R (1241)	-0.373205626946	-0.258679291661567	0.978832696397708	0.204662044509462	0.131219068621922	REP.1M	2.5	CINTIRORGON		ROR AGONIST
BRD:BRD-M67659203-001-02-7	LTB4R (1241)	-0.373205626946	0.12540889866748	0.978826113082451	0.204693527860312	0.131239545043608	REP.1M	2.5	PAMABROM		DIURETIC
BRD:BRD-K63861289-001-19-6	LTB4R (1241)	-0.373205626946	-0.321892622102	0.978806451931147	0.204787523198947	0.131300679387314	REP.PRIMARY	2.5	MOLSIDOMINE	GUCY1A3	GUANYLATE CYCLASE STIMULANT
BRD:BRD-A80908310-003-13-8	LTB4R (1241)	-0.373205626946	-0.61978501884	0.978546613182678	0.206025546543893	0.132106001686077	REP.PRIMARY	2.5	CLOPERASTINE		ANTITUSSIVE
BRD:BRD-K70053378-001-01-1	LTB4R (1241)	-0.373205626946	-0.740641044188	0.978386569930293	0.206784234844043	0.132599627071868	REP.PRIMARY	2.5	SM-108
BRD:BRD-K11073688-001-01-6	LTB4R (1241)	-0.373205626946	-0.850994240517	0.978317928349379	0.207108742138468	0.13281078594455	REP.PRIMARY	2.5	CPI-1189	TNF	TUMOR NECROSIS FACTOR RELEASE INHIBITOR
BRD:BRD-K43837174-003-01-3	LTB4R (1241)	-0.373205626946	-0.117503941307	0.977987725429238	0.208662428121946	0.133821984789949	REP.PRIMARY	2.47924	PRUVANSERIN	HTR2A, HTR2C	SEROTONIN RECEPTOR ANTAGONIST
BRD:BRD-K93767137-001-01-1	LTB4R (1241)	-0.373205626946	-0.535845958752	0.977701364141915	0.210000101321497	0.134692868694286	REP.PRIMARY	2.5	OSELTAMIVIR-CARBOXYLATE		NEURAMINIDASE INHIBITOR
BRD:BRD-K15957397-001-05-9	LTB4R (1241)	-0.373205626946	-0.280486722246617	0.977652995753018	0.21022516475234	0.134839419961327	REP.1M	2.5	ANTHRAQUINONE	CDC25B	CDC INHIBITOR
BRD:BRD-K01826017-001-02-9	LTB4R (1241)	-0.373205626946	0.250729009080134	0.977577247030344	0.210577126223561	0.135068616118759	REP.1M	2.5	TEPP-46	PKM	PYRUVATE KINASE ISOZYME ACTIVATOR
BRD:BRD-K50891186-001-04-4	LTB4R (1241)	-0.373205626946	-0.47660148426	0.977333561383338	0.211705242716759	0.135803361849657	REP.PRIMARY	2.5	GR-103691	DRD3	DOPAMINE RECEPTOR ANTAGONIST
BRD:BRD-K60237333-001-27-1	LTB4R (1241)	-0.373205626946	-0.443619575267	0.977010345558631	0.213191896354915	0.136771904709283	REP.PRIMARY	2.5	NIACIN	DGAT2, HCAR1, HCAR2, HCAR3, NNMT, QPRT	NAD PRECURSOR, VITAMIN B
BRD:BRD-K83607951-001-02-2	LTB4R (1241)	-0.373205626946	-0.804183671137	0.976958979083258	0.213427161318793	0.136925207348314	REP.PRIMARY	2.5	SKEPINONE-L	MAPK14	P38 MAPK INHIBITOR
BRD:BRD-K89272762-001-12-7	LTB4R (1241)	-0.373205626946	-0.92670372978	0.976890750550204	0.213739237131272	0.137128573685038	REP.PRIMARY	2.5	NPPB	ANO1, CLCN2, CLCN7, TRPA1	CHLORIDE CHANNEL BLOCKER
BRD:BRD-K66911501-003-01-2	LTB4R (1241)	-0.373205626946	-0.550084167661	0.97687721534984	0.213801090105597	0.137168882285761	REP.PRIMARY	2.5	MK-3207	CALCA	CALCITONIN ANTAGONIST
BRD:BRD-K21906513-001-04-0	LTB4R (1241)	-0.373205626946	-0.339582627222	0.976803750856103	0.214136480575937	0.137387460658052	REP.PRIMARY	2.36	UNC669	L3MBTL1	L3MBTL ANTAGONIST
BRD:BRD-K30466858-001-09-6	LTB4R (1241)	-0.373205626946	-0.529075694907	0.976728452240882	0.214479674055915	0.13761114138623	REP.PRIMARY	2.5	ELLAGIC-ACID	CA1, CA12, CA14, CA2, CA3, CA4, CA5A, CA5B, CA6, CA7, CA9, CSNK2A1, GSK3B, PRKACA, PRKCA, PRKCB, SQLE, SYK	GLUTATHIONE TRANSFERASE INHIBITOR, NON-NUCLEOSIDE REVERSE TRANSCRIPTASE INHIBITOR
BRD:BRD-K92872987-001-02-9	LTB4R (1241)	-0.373205626946	-0.252119573838	0.976705831148904	0.214582663325183	0.137678269321533	REP.PRIMARY	2.5	CEFPIRAMIDE		BACTERIAL CELL WALL SYNTHESIS INHIBITOR
BRD:BRD-K03128577-005-08-9	LTB4R (1241)	-0.373205626946	-1.3657991873151	0.976612483560691	0.215007109076465	0.137954937544296	REP.1M	2.5	MG-624	CHRNA7	ACETYLCHOLINE RECEPTOR ANTAGONIST
BRD:BRD-K66480997-003-10-0	LTB4R (1241)	-0.373205626946	-1.63833389205	0.976513884237646	0.215454482179194	0.138246579255286	REP.PRIMARY	2.5	ISOGUVACINE	GABRA1, GABRA2, GABRA3, GABRA4, GABRA5, GABRA6, GABRR1, GABRR2, GABRR3	BENZODIAZEPINE RECEPTOR AGONIST
BRD:BRD-K01039503-001-01-2	LTB4R (1241)	-0.373205626946	0.143051960983	0.97634768903121	0.216206360043861	0.138736793511076	REP.PRIMARY	2.5	SOFALCONE	CBR1	MUCUS PROTECTING AGENT
BRD:BRD-K18324993-001-01-6	LTB4R (1241)	-0.373205626946	-0.378548740311	0.976332972930761	0.216272804504361	0.138780118421417	REP.PRIMARY	2.5	BUDIPINE	GRIN1	GLUTAMATE RECEPTOR ANTAGONIST
BRD:BRD-A02006392-001-16-4	LTB4R (1241)	-0.373205626946	-0.131603254981	0.976238486481723	0.216698909807767	0.139057974635739	REP.PRIMARY	2.5	NITRENDIPINE	CACNA1C, CACNA1D, CACNA1H, CACNA1S, CACNA2D1, CACNA2D2, CACNB2, CACNG1, KCNN4	CALCIUM CHANNEL BLOCKER
BRD:BRD-A08545410-003-07-8	LTB4R (1241)	-0.373205626946	-0.0926106624666	0.976227471211847	0.216748528141073	0.139090331678302	REP.PRIMARY	2.38	DOXYCYCLINE	MMP8	METALLOPROTEINASE INHIBITOR
BRD:BRD-K58968598-001-03-6	LTB4R (1241)	-0.373205626946	-0.17009604301	0.976118916197073	0.217236878642305	0.139408813665363	REP.PRIMARY	2.5	SUCRALOSE
BRD:BRD-K77758223-300-02-9	LTB4R (1241)	-0.373205626946	-0.474728358388368	0.976025229707174	0.217657416540439	0.139683099493489	REP.1M	2.5	FURAMIDINE	PRMT1	PROTEIN ARGININE N-METHYLTRANSFERASE INHIBITOR
BRD:BRD-K74057164-001-01-6	LTB4R (1241)	-0.373205626946	0.0101840962986469	0.976021468399485	0.217674282411391	0.139694100405441	REP.1M	2.5	HEMIN		ENZYME INDUCER
BRD:BRD-K42859542-001-03-3	LTB4R (1241)	-0.373205626946	-0.267299868292	0.975920798328121	0.218125182843715	0.139988219888761	REP.PRIMARY	2.5	CFM-2		GLUTAMATE RECEPTOR ANTAGONIST
BRD:BRD-A09533288-003-31-2	LTB4R (1241)	-0.373205626946	-0.512282588542	0.975906694931852	0.218188273716048	0.140029376084079	REP.PRIMARY	2.5	VERAPAMIL	CACNA1A, CACNA1B, CACNA1C, CACNA1D, CACNA1F, CACNA1G, CACNA1I, CACNA1S, CACNB1, CACNB2, CACNB3, CACNB4, CYP3A4, KCNA10, KCNA7, KCNH2, KCNJ11, NALCN, SCN5A, SLC29A4, SLC6A4	CALCIUM CHANNEL BLOCKER
BRD:BRD-K93631643-001-02-4	LTB4R (1241)	-0.373205626946	-1.49033121525	0.97588846128035	0.218269812708654	0.140082567459943	REP.PRIMARY	2.5	HORDENINE
BRD:BRD-K16551401-003-03-4	LTB4R (1241)	-0.373205626946	-0.316970934088	0.975449950097289	0.220221240699432	0.141355865030363	REP.PRIMARY	2.5	PNU-22394	HTR2A, HTR2B, HTR2C, MAOA, MAOB	SEROTONIN RECEPTOR AGONIST
BRD:BRD-K19811997-003-02-9	LTB4R (1241)	-0.373205626946	0.0441882953422967	0.975044066225327	0.222011416190205	0.142524451843644	REP.1M	2.5	CALHEX-231	CASR	CALCIUM SENSING RECEPTOR NEGATIVE ALLOSTERIC MODULATOR
BRD:BRD-K89162000-001-06-4	LTB4R (1241)	-0.373205626946	-0.276297749125	0.975027681077976	0.222083365274631	0.142571428791843	REP.PRIMARY	2.5	TANDUTINIB	CSF1R, FLT3, KIT, PDGFD, PDGFRB	FLT3 INHIBITOR, KIT INHIBITOR, PDGFR TYROSINE KINASE RECEPTOR INHIBITOR
BRD:BRD-K62858456-001-01-8	LTB4R (1241)	-0.373205626946	0.123356299757	0.974819966463927	0.222993347396887	0.143165641955318	REP.PRIMARY	2.5	LOMERIZINE	CACNA1B, SCN5A	CALCIUM CHANNEL BLOCKER
BRD:BRD-K06519765-001-01-1	LTB4R (1241)	-0.373205626946	-1.66436469414	0.974647748159296	0.22374487035017	0.143656477832372	REP.PRIMARY	2.5	VINBLASTINE	JUN, TUBA1A, TUBB, TUBD1, TUBE1, TUBG1	MICROTUBULE INHIBITOR, TUBULIN POLYMERIZATION INHIBITOR
BRD:BRD-K78299798-001-02-2	LTB4R (1241)	-0.373205626946	-0.39368024345	0.974559768255241	0.224127771813959	0.143906592443082	REP.PRIMARY	2.5	MEPIROXOL
BRD:BRD-K80700417-001-04-2	LTB4R (1241)	-0.373205626946	-0.464676752326	0.974539214937024	0.224217123676868	0.143964961118123	REP.PRIMARY	2.5	SGI-1776	FLT3, PIM1, PIM2, PIM3	PIM KINASE INHIBITOR
BRD:BRD-K28428262-001-04-1	LTB4R (1241)	-0.373205626946	-0.0552973401012	0.974511578000629	0.224337211230603	0.144043409675034	REP.PRIMARY	2.5	BRIVANIB	CYP3A4, FGFR1, FLT1, KCNH2, KDR	FGFR INHIBITOR, VEGFR INHIBITOR
BRD:BRD-K00003126-001-01-9	LTB4R (1241)	-0.373205626946	-5.30933250965126	0.974261133853482	0.225422365932325	0.144752400378352	REP.1M	2.5	G-749		TYROSINE KINASE INHIBITOR
BRD:BRD-K28690501-001-02-1	LTB4R (1241)	-0.373205626946	-0.756996408461	0.973970763924087	0.226673666360099	0.145570170054399	REP.PRIMARY	2.5	DIOSGENIN		STEROID
BRD:BRD-K53083666-001-01-0	LTB4R (1241)	-0.373205626946	-0.763625055841	0.973885894990297	0.227038022231847	0.145808335576863	REP.PRIMARY	2.5	1,5-DICAFFEOYLQUINIC-ACID
BRD:BRD-K95362002-001-01-1	LTB4R (1241)	-0.373205626946	-0.559281271926	0.973867609135978	0.22711644563037	0.14585960067379	REP.PRIMARY	2.35478	CIPEMASTAT	ADAM17, MMP1, MMP13, MMP2, MMP3, MMP8, MMP9	METALLOPROTEINASE INHIBITOR
BRD:BRD-K94485812-001-02-9	LTB4R (1241)	-0.373205626946	-0.386154855384	0.9738579908459	0.22715768458405	0.145886558817484	REP.PRIMARY	2.55	LDN-57444		UBIQUITIN C-TERMINAL HYDROLASE INHIBITOR
BRD:BRD-K51041191-001-02-9	LTB4R (1241)	-0.373205626946	-0.190127942302959	0.973835093188895	0.22725582781037	0.145950716685948	REP.1M	2.5	PF-03882845		MINERALOCORTICOID RECEPTOR ANTAGONIST
BRD:BRD-K38527262-300-01-0	LTB4R (1241)	-0.373205626946	-0.557541517448	0.973729222425267	0.227709027917396	0.146247000758777	REP.PRIMARY	2.30099	ATIPRIMOD	JAK2, STAT3	JAK INHIBITOR, STAT INHIBITOR
BRD:BRD-K39987650-001-24-1	LTB4R (1241)	-0.373205626946	-0.322264550874	0.973668704784372	0.227967658503403	0.146416097522744	REP.PRIMARY	2.5	BISACODYL		LAXATIVE
BRD:BRD-K34776109-001-16-6	LTB4R (1241)	-0.373205626946	-0.83891802839	0.97366471881816	0.227984682223945	0.146427228268989	REP.PRIMARY	2.5	GLIMEPIRIDE	ABCC8, KCNJ1, KCNJ11	INSULIN SECRETAGOGUE
BRD:BRD-K73323637-003-10-9	LTB4R (1241)	-0.373205626946	0.0735562217295	0.973661914218448	0.227996659625678	0.146435059570256	REP.PRIMARY	2.5	LEVOBUNOLOL-(+)		ADRENERGIC RECEPTOR ANTAGONIST
BRD:BRD-K66896231-001-08-1	LTB4R (1241)	-0.373205626946	-0.481853923467	0.973626201373002	0.228149117903136	0.146534744822701	REP.PRIMARY	2.5	IPIDACRINE	ACHE	ACETYLCHOLINESTERASE INHIBITOR
BRD:BRD-K28143534-001-02-2	LTB4R (1241)	-0.373205626946	-0.197555941141	0.973145849867825	0.230189389166896	0.147869134795199	REP.PRIMARY	2.5	CYPROHEPTADINE	ADRA1A, ADRA1B, ADRA1D, CHRM1, CHRM2, CHRM3, HRH1, HTR2A, HTR2C, HTR6, HTR7	HISTAMINE RECEPTOR ANTAGONIST
BRD:BRD-A58955223-001-03-8	LTB4R (1241)	-0.373205626946	-0.598221461417	0.973112253134523	0.230331376063819	0.14796202244016	REP.PRIMARY	2.5	SULFORAPHANE	NFE2L2	ANTICANCER AGENT, ARYL HYDROCARBON RECEPTOR ANTAGONIST
BRD:BRD-K99604664-001-01-1	LTB4R (1241)	-0.373205626946	-1.40909313566	0.973000157186753	0.230804449945302	0.148271529927203	REP.PRIMARY	2.5	TANAPROGET	PGR	PROGESTERONE RECEPTOR AGONIST
BRD:BRD-K23922020-075-02-9	LTB4R (1241)	-0.373205626946	-0.159378505571	0.972952356321055	0.231005870768056	0.148403319862449	REP.PRIMARY	2.5	ARECAIDINE-PROPARGYL-ESTER	CHRM1, CHRM2, CHRM3, CHRM4	ACETYLCHOLINE RECEPTOR AGONIST
BRD:BRD-A42699921-001-02-8	LTB4R (1241)	-0.373205626946	-0.259077139185	0.972909827589971	0.23118492031024	0.148520477674969	REP.PRIMARY	2.5	TERIFLUNOMIDE	DHODH	DIHYDROOROTATE DEHYDROGENASE INHIBITOR
BRD:BRD-A07232941-001-02-7	LTB4R (1241)	-0.373205626946	-0.65183122835	0.972828987078281	0.23152486238036	0.148742926689672	REP.PRIMARY	2.5	8-M-PDOT	MTNR1A, MTNR1B	MELATONIN RECEPTOR AGONIST
BRD:BRD-A30051119-002-01-8	LTB4R (1241)	-0.373205626946	-0.925373168112	0.972716999914375	0.231994909594105	0.149050543519492	REP.PRIMARY	2.5	AMIKACIN		BACTERIAL 30S RIBOSOMAL SUBUNIT INHIBITOR
BRD:BRD-K31339597-051-03-9	LTB4R (1241)	-0.373205626946	0.00321564576284523	0.972575698232327	0.232586567126956	0.149437797193582	REP.1M	2.5	SDZ-SER-082	HTR2A, HTR2B, HTR2C	SEROTONIN RECEPTOR ANTAGONIST
BRD:BRD-K50031829-001-01-6	LTB4R (1241)	-0.373205626946	-0.447290949462	0.972562533797046	0.232641608175043	0.14947382570705	REP.PRIMARY	2.5	PF-04447943	PDE9A	PHOSPHODIESTERASE INHIBITOR
BRD:BRD-K13619941-213-01-8	LTB4R (1241)	-0.373205626946	-0.464343875834	0.972087165056717	0.234619998150191	0.150769155906472	REP.PRIMARY	2.5	ACEGLUTAMIDE
BRD:BRD-K71977764-001-01-2	LTB4R (1241)	-0.373205626946	0.0633509710299	0.972013996351784	0.234922946721332	0.150967564356265	REP.PRIMARY	2.5	PIROXIMONE	PDE3A	PHOSPHODIESTERASE INHIBITOR
BRD:BRD-K96798615-001-02-9	LTB4R (1241)	-0.373205626946	-0.20163293609518	0.971998512318444	0.234987004003908	0.151009518955276	REP.1M	2.5	S4	CA12, CA9	CARBONIC ANHYDRASE INHIBITOR
BRD:BRD-K46863940-001-06-2	LTB4R (1241)	-0.373205626946	-0.316225476679	0.971993595874916	0.235007339413369	0.151022837860931	REP.PRIMARY	2.5	DIBENZOTHIOPHENE
BRD:BRD-K33818169-003-04-6	LTB4R (1241)	-0.373205626946	-1.00938740664	0.9718804659681	0.235474754208661	0.151328995035088	REP.PRIMARY	2.5	GW-3965	NR1H2, NR1H3	LXR AGONIST
BRD:BRD-K60441002-001-04-8	LTB4R (1241)	-0.373205626946	-0.328823453658	0.971860458857318	0.235557314702058	0.15138307594866	REP.PRIMARY	2.5	MUSCIMOL	GABRA1, GABRA2, GABRA3, GABRA4, GABRA5, GABRA6, GABRR1, GABRR2, GABRR3	BENZODIAZEPINE RECEPTOR AGONIST
BRD:BRD-K82143716-001-19-9	LTB4R (1241)	-0.373205626946	-0.870835376595	0.971855343239525	0.235578419675455	0.15139690085387	REP.PRIMARY	2.5	FLUCYTOSINE	DNMT1	OTHER ANTIFUNGAL
BRD:BRD-K52313696-001-12-3	LTB4R (1241)	-0.373205626946	-0.723526257859	0.971816892254052	0.235736988887355	0.151500774638263	REP.PRIMARY	2.5	TACEDINALINE	HDAC1	HDAC INHIBITOR
BRD:BRD-K50122911-001-01-2	LTB4R (1241)	-0.373205626946	-0.41287513272	0.971688804171863	0.236264402411905	0.151846296516916	REP.PRIMARY	2.5	BORONOPHENYLALANINE
BRD:BRD-K94848716-001-12-9	LTB4R (1241)	-0.373205626946	-0.440240030181301	0.971532780704001	0.236905162496625	0.152266135950223	REP.1M	2.5	CARBARSONE		ANTIPROTOZOAL AGENT
BRD:BRD-K50417881-003-17-4	LTB4R (1241)	-0.373205626946	-0.570273080405	0.971410674586269	0.237405352298238	0.152593917708093	REP.PRIMARY	2.5	ETICLOPRIDE	DRD2, DRD3, DRD4	DOPAMINE RECEPTOR ANTAGONIST
BRD:BRD-K11094367-001-10-1	LTB4R (1241)	-0.373205626946	-0.352964165819	0.971399003374081	0.237453103251658	0.152625211767862	REP.PRIMARY	2.5	ACETANILIDE		HYDROGEN PEROXIDE DECOMPOSITION INHIBITOR
BRD:BRD-K47631482-003-06-2	LTB4R (1241)	-0.373205626946	-0.739911513145	0.971385051239273	0.237510172895553	0.152662613416911	REP.PRIMARY	2.5	BROMHEXINE		MUCOLYTIC AGENT
BRD:BRD-K51671335-001-10-6	LTB4R (1241)	-0.373205626946	-0.0365712117509	0.971321041238671	0.237771812557804	0.152834090699927	REP.PRIMARY	2.5	LEVOSULPIRIDE	CA1, CA12, CA7, DRD2, DRD3	DOPAMINE RECEPTOR ANTAGONIST
BRD:BRD-K48722258-300-10-2	LTB4R (1241)	-0.373205626946	-0.45198805028	0.970981399587939	0.239155015950421	0.1537408233092	REP.PRIMARY	2.5	DILAZEP	SLC29A1	ADENOSINE REUPTAKE INHIBITOR
BRD:BRD-K60341624-001-02-2	LTB4R (1241)	-0.373205626946	-0.666987426726	0.97069303382145	0.240322770645042	0.154506570259819	REP.PRIMARY	2.5	GSK1292263	GRPR	GLUCOSE DEPENDENT INSULINOTROPIC RECEPTOR AGONIST
BRD:BRD-K88120876-001-10-9	LTB4R (1241)	-0.373205626946	-1.43439884890126	0.97057924605341	0.240781907813679	0.154807708639389	REP.1M	2.5	EIPA	ADRA2A, ASIC1, PKD2L1	SODIUM/HYDROGEN EXCHANGER INHIBITOR, TRANSIENT RECEPTOR POTENTIAL POLYCYSTIC INHIBITOR
BRD:BRD-K55044200-001-14-6	LTB4R (1241)	-0.373205626946	-1.02551935084	0.970533344384847	0.240966859624232	0.154929024610196	REP.PRIMARY	2.5	AMOXICILLIN	CYP2C19, SLC15A1, SLC15A2, SLC22A6	PENICILLIN BINDING PROTEIN INHIBITOR
BRD:BRD-K65991129-001-02-9	LTB4R (1241)	-0.373205626946	-0.213717426221	0.970259500702496	0.242067142124954	0.155650854888866	REP.PRIMARY	2.5	SB-705498	TRPV1	TRPV ANTAGONIST
BRD:BRD-K91106808-001-03-9	LTB4R (1241)	-0.373205626946	-0.532299231705262	0.970102894348181	0.242693993286363	0.156062186123506	REP.1M	2.5	SU16F	PDGFRB	PDGFR TYROSINE KINASE RECEPTOR INHIBITOR
BRD:BRD-K49075727-001-08-5	LTB4R (1241)	-0.373205626946	-2.11394948084	0.969858510224204	0.243668771379691	0.156701954475798	REP.PRIMARY	2.5	NINTEDANIB	FGFR1, FGFR2, FGFR3, FGFR4, FLT1, FLT4, KDR, PDGFRA, PDGFRB	FGFR INHIBITOR, PDGFR TYROSINE KINASE RECEPTOR INHIBITOR, VEGFR INHIBITOR
BRD:BRD-K22356203-001-01-8	LTB4R (1241)	-0.373205626946	-1.27720451665	0.969782479215928	0.243971192983532	0.15690047324508	REP.PRIMARY	2.5	IDO5L	IDO1	INDOLEAMINE 2,3-DIOXYGENASE INHIBITOR
BRD:BRD-A06935312-001-04-3	LTB4R (1241)	-0.373205626946	-0.241316336949	0.969659229288952	0.244460587937517	0.157221760032122	REP.PRIMARY	2.5	FUSIDIC-ACID		BACTERIAL 30S RIBOSOMAL SUBUNIT INHIBITOR
BRD:BRD-K01638814-011-01-4	LTB4R (1241)	-0.373205626946	-0.235531321004	0.969546513553746	0.244907243779712	0.157515024361197	REP.PRIMARY	2.58708	RILMENIDINE	ADRA2A	ADRENERGIC RECEPTOR AGONIST, IMIDAZOLINE RECEPTOR AGONIST
BRD:BRD-K00003223-003-01-9	LTB4R (1241)	-0.373205626946	-11.0069268928223	0.969321816621034	0.245795068751384	0.158098051978976	REP.1M	2.5	AMISELIMOD		SPHINGOSINE 1-PHOSPHATE RECEPTOR MODULATOR
BRD:BRD-K98769987-001-23-7	LTB4R (1241)	-0.373205626946	-0.36771378336	0.969142343049957	0.246501762483842	0.158562228921237	REP.PRIMARY	2.5	FLUMAZENIL	GABRA1, GABRA2, GABRA3, GABRA4, GABRA5, GABRA6, GABRB1, GABRB2, GABRB3, GABRD, GABRE, GABRG1, GABRG2, GABRG3, GABRP, GABRQ	BENZODIAZEPINE RECEPTOR ANTAGONIST
BRD:BRD-K89072800-001-01-8	LTB4R (1241)	-0.373205626946	-0.169973470328	0.968825935369113	0.247742420582674	0.159377337586698	REP.PRIMARY	2.5	2-TEDC	ALOX12	LIPOXYGENASE INHIBITOR
BRD:BRD-K00003156-066-01-9	LTB4R (1241)	-0.373205626946	-4.16949380653669	0.968812946780442	0.247793208443241	0.159410710736384	REP.1M	2.5	ERIBULIN		MICROTUBULE INHIBITOR
BRD:BRD-K06208435-003-08-2	LTB4R (1241)	-0.373205626946	-0.810911702069	0.968524778408031	0.248917162143702	0.160149385319921	REP.PRIMARY	2.5	YS-035		CALCIUM CHANNEL BLOCKER
BRD:BRD-K00002423-001-02-9	LTB4R (1241)	-0.373205626946	-0.519581103238817	0.968469719032547	0.249131297345433	0.160290142253414	REP.1M	2.5	PF-05175157		ACETYL-COA CARBOXYLASE INHIBITOR
BRD:BRD-A01493904-003-12-1	LTB4R (1241)	-0.373205626946	-0.215137589007	0.968382521320989	0.249470023048871	0.160512812288357	REP.PRIMARY	2.5	WB-4101	ADRA1A, ADRA1B, ADRA1D, ADRA2A, ADRA2B, ADRA2C, HTR1A	ADRENERGIC RECEPTOR ANTAGONIST
BRD:BRD-K46018455-001-27-6	LTB4R (1241)	-0.373205626946	-1.27258505568	0.968222049306583	0.2500921095048	0.160921809076191	REP.PRIMARY	2.5	BEZAFIBRATE	PPARA, PPARD, PPARG	PPAR RECEPTOR AGONIST
BRD:BRD-K28183345-003-11-4	LTB4R (1241)	-0.373205626946	-0.0919780424658	0.968079990530132	0.250641440977302	0.161283028824351	REP.PRIMARY	2.5	PROGUANIL	DHFR	DIHYDROFOLATE REDUCTASE INHIBITOR
BRD:BRD-K31168993-001-03-9	LTB4R (1241)	-0.373205626946	-0.403761622978651	0.968021767703019	0.250866213853363	0.161430846319936	REP.1M	2.5	MCN-5652-(+/-)		SELECTIVE SEROTONIN REUPTAKE INHIBITOR (SSRI)
BRD:BRD-A84575140-001-02-4	LTB4R (1241)	-0.373205626946	-0.437772552329	0.967861037998827	0.251485608184312	0.161838224972566	REP.PRIMARY	2.5	PIMOBENDAN	PDE3A	CALCIUM SENSITIZER, PHOSPHODIESTERASE INHIBITOR
BRD:BRD-A89164055-001-03-3	LTB4R (1241)	-0.373205626946	-0.180863306499	0.967858277321558	0.251496232616209	0.161845213303325	REP.PRIMARY	2.5	SORBINIL	AKR1B1	ALDOSE REDUCTASE INHIBITOR
BRD:BRD-K77685957-300-09-1	LTB4R (1241)	-0.373205626946	-2.92973610805	0.967831441834292	0.251599483697711	0.161913128816116	REP.PRIMARY	2.5	DEQUALINIUM	KCNN1, KCNN3	PKC INHIBITOR
BRD:BRD-K62304154-001-04-2	LTB4R (1241)	-0.373205626946	-0.4818836085	0.967806504919924	0.251695389379068	0.161976214428884	REP.PRIMARY	2.5	DEFOROLIMUS	MTOR	MTOR INHIBITOR
BRD:BRD-A65248799-001-01-7	LTB4R (1241)	-0.373205626946	-1.1306881264	0.967580261522093	0.252563729606683	0.162547472360925	REP.PRIMARY	2.5	EMD-53998	TNNC1	PHOSPHODIESTERASE INHIBITOR
BRD:BRD-K85872723-001-15-9	LTB4R (1241)	-0.373205626946	-0.360617846695	0.967491947627941	0.252901821415136	0.162769930134778	REP.PRIMARY	2.5	KYNURENIC-ACID	GPR35, GRIN1, GRIN2A, GRIN2B	GLUTAMATE RECEPTOR ANTAGONIST
BRD:BRD-K13060017-001-02-1	LTB4R (1241)	-0.373205626946	-0.684767126413	0.96742046022478	0.253175143208166	0.162949785363158	REP.PRIMARY	2.49999	UNC0631	EHMT2	HISTONE LYSINE METHYLTRANSFERASE INHIBITOR
BRD:BRD-K49504902-001-01-6	LTB4R (1241)	-0.373205626946	-0.571759116902	0.966967570424769	0.254899426729091	0.164084731066358	REP.PRIMARY	2.5	SEP-227900	DAO	D-AMINO ACID OXIDASE INHIBITOR
BRD:BRD-K93176058-001-03-6	LTB4R (1241)	-0.373205626946	-0.0422213875692	0.966864931939301	0.255288470922623	0.164340878609936	REP.PRIMARY	2.5	AC-55649	RARA, RARB	RETINOID RECEPTOR AGONIST
BRD:BRD-K78643075-001-11-6	LTB4R (1241)	-0.373205626946	-0.715026908759	0.96671876793324	0.255841403462456	0.164704977436453	REP.PRIMARY	2.5	BROMPERIDOL	DRD2	DOPAMINE RECEPTOR ANTAGONIST
BRD:BRD-A38350138-001-04-9	LTB4R (1241)	-0.373205626946	-0.410228949941	0.966528527505887	0.256559165724599	0.165177696708345	REP.PRIMARY	2.5	KETOCONAZOLE	AR, CYP19A1, CYP21A2, KCNA10	STEROL DEMETHYLASE INHIBITOR
BRD:BRD-M17926088-001-01-3	LTB4R (1241)	-0.373205626946	-1.13296210877	0.966444984955741	0.256873686962867	0.165384870201467	REP.PRIMARY	2.5	FPA-124		AKT INHIBITOR
BRD:BRD-K00003281-001-01-9	LTB4R (1241)	-0.373205626946	0.0787218790472878	0.966337198184959	0.257278874772188	0.165651791709133	REP.1M	2.5	FERROQUINE		ANTIMALARIAL AGENT
BRD:BRD-K45152786-001-08-4	LTB4R (1241)	-0.373205626946	-0.298975570552	0.966254523856433	0.257589198389564	0.165856240633034	REP.PRIMARY	2.5	MERBARONE	TOP2A	TOPOISOMERASE INHIBITOR
BRD:BRD-K48424871-001-04-9	LTB4R (1241)	-0.373205626946	-0.325552403953224	0.965708338940971	0.259629359086892	0.167200786308266	REP.1M	2.5	JW-642	MGLL	MONOACYLGLYCEROL LIPASE INHIBITOR
BRD:BRD-K52284881-236-02-4	LTB4R (1241)	-0.373205626946	-0.350357655118	0.965537587680717	0.260263648586777	0.167618963213595	REP.PRIMARY	2.5	CHINIOFON		ANTIPROTOZOAL AGENT
BRD:BRD-K72093555-001-01-0	LTB4R (1241)	-0.373205626946	-0.128906456238	0.965272396659101	0.261245478904413	0.16826641432946	REP.PRIMARY	2.5	PROCYANIDIN-B-2
BRD:BRD-K62387885-001-01-9	LTB4R (1241)	-0.373205626946	0.204406512908	0.964944584726509	0.262453707169446	0.169063404419187	REP.PRIMARY	2.5	BASIMGLURANT	GRM5	GLUTAMATE RECEPTOR ANTAGONIST
BRD:BRD-K53903639-001-01-3	LTB4R (1241)	-0.373205626946	-0.612555776717881	0.964726884150016	0.263252804350117	0.169590666229691	REP.1M	2.5	ISX-9	NEUROD1	NEURAL STEM CELL INDUCER
BRD:BRD-K50490982-001-09-9	LTB4R (1241)	-0.373205626946	-0.404272253661267	0.964686675919204	0.26340010877742	0.169687873912623	REP.1M	2.5	BROMINDIONE		ANTICOAGULANT
BRD:BRD-K12737986-001-01-4	LTB4R (1241)	-0.373205626946	-0.849364705543	0.964244486698938	0.265014282390027	0.170753349568639	REP.PRIMARY	2.5	VELIPARIB	PARP1, PARP2	PARP INHIBITOR
BRD:BRD-K99092662-001-01-1	LTB4R (1241)	-0.373205626946	-0.416229397844	0.964202411542684	0.265167323732153	0.170854393724193	REP.PRIMARY	2.5	PS178990	AR	ANDROGEN RECEPTOR MODULATOR
BRD:BRD-K36551084-001-04-9	LTB4R (1241)	-0.373205626946	-0.393485714911946	0.963968546106146	0.266016244086717	0.171414965851698	REP.1M	2.5	CINCHONINE	CYP2D6	P GLYCOPROTEIN INHIBITOR
BRD:BRD-K03243820-001-23-8	LTB4R (1241)	-0.373205626946	-0.138186396737	0.963717573238884	0.266924032321102	0.17201456128439	REP.PRIMARY	2.37	TRIFLURIDINE	TYMS	DNA DIRECTED DNA POLYMERASE INHIBITOR, THYMIDYLATE SYNTHASE INHIBITOR
BRD:BRD-K03391209-001-02-0	LTB4R (1241)	-0.373205626946	-0.297491103448534	0.96366666085429	0.267107781163227	0.172135946676698	REP.1M	2.5	HC-067047	TRPV4	TRANSIENT RECEPTOR POTENTIAL CHANNEL ANTAGONIST
BRD:BRD-A96466199-001-01-4	LTB4R (1241)	-0.373205626946	-0.388285365723	0.963556058431429	0.26750649012704	0.172399357857588	REP.PRIMARY	2.44213	NUCLOMEDONE		IMMUNOSUPPRESSANT
BRD:BRD-A90926615-001-01-9	LTB4R (1241)	-0.373205626946	-0.285210944511	0.963402035426965	0.268060661297364	0.172765527018923	REP.PRIMARY	2.5	ADRAFINIL		ADRENERGIC RECEPTOR AGONIST
BRD:BRD-K28383148-001-01-4	LTB4R (1241)	-0.373205626946	-0.3375197389	0.963351688454895	0.268241541061602	0.172885056186112	REP.PRIMARY	2.5	AP1903	MTOR
BRD:BRD-K33240821-001-06-2	LTB4R (1241)	-0.373205626946	-0.390489868915	0.96334256993884	0.268274286773129	0.17290669591159	REP.PRIMARY	2.50001	PLERIXAFOR	ACKR3, CCR4, CXCR4	CC CHEMOKINE RECEPTOR ANTAGONIST
BRD:BRD-K58486055-001-02-7	LTB4R (1241)	-0.373205626946	-0.461598934869	0.962828995718113	0.270111689870043	0.174121257280227	REP.PRIMARY	2.5	REPARIXIN	CXCR1, CXCR2	CC CHEMOKINE RECEPTOR ANTAGONIST
BRD:BRD-K84964099-001-03-9	LTB4R (1241)	-0.373205626946	-0.902735444565514	0.96276564166236	0.270337417377737	0.174270512571156	REP.1M	2.5	SPAUTIN-1	USP10, USP13	DEUBIQUITINASE INHIBITOR
BRD:BRD-K82800842-001-01-9	LTB4R (1241)	-0.373205626946	-0.324970666847	0.962561119644448	0.271064735716075	0.174751496082393	REP.PRIMARY	2.5	INOSITOL-HEXANICOTINATE
BRD:BRD-K24434292-001-01-3	LTB4R (1241)	-0.373205626946	-0.244666123326334	0.962537396198867	0.271148964443359	0.174807204060676	REP.1M	2.5	NS-3623	KCNH2	VOLTAGE-GATED POTASSIUM CHANNEL ACTIVATOR
BRD:BRD-A48300215-001-04-8	LTB4R (1241)	-0.373205626946	-0.816828878499	0.962474045503432	0.271373749158347	0.174955880988341	REP.PRIMARY	2.5	AJMALINE	SCN5A	SODIUM CHANNEL BLOCKER
BRD:BRD-K41185545-001-02-3	LTB4R (1241)	-0.373205626946	0.346368542492	0.962159252928328	0.272487746521568	0.175692844927572	REP.PRIMARY	2.5	AMBRISENTAN	EDNRA, EDNRB	ENDOTHELIN RECEPTOR ANTAGONIST
BRD:BRD-K74664543-213-01-2	LTB4R (1241)	-0.373205626946	-0.761353220715	0.961823623601733	0.273670088028692	0.176475286284568	REP.PRIMARY	2.5	SELENOMETHIONINE
BRD:BRD-K81326768-001-04-0	LTB4R (1241)	-0.373205626946	-0.175174997636	0.961766983503931	0.273869073540168	0.176606996337737	REP.PRIMARY	2.5	ZOMEPIRAC	PTGDR2	PROSTAGLANDIN SYNTHESIS INHIBITOR
BRD:BRD-K46654563-238-01-0	LTB4R (1241)	-0.373205626946	-1.54557963983	0.961750378747124	0.273927379025469	0.176645590660301	REP.PRIMARY	2.5	ZOFENOPRIL-CALCIUM	ACE	ANGIOTENSIN CONVERTING ENZYME INHIBITOR
BRD:BRD-K60762818-003-26-0	LTB4R (1241)	-0.373205626946	-0.371635207076	0.961666277874886	0.274222482663734	0.176840939711581	REP.PRIMARY	2.46786	DESIPRAMINE	ADRA1A, ADRA1B, ADRA1D, ADRA2A, ADRA2B, ADRA2C, ADRB1, ADRB2, CHRM1, CHRM2, CHRM3, CHRM4, CHRM5, DRD2, HRH1, HTR1A, HTR2A, HTR2C, SLC6A2, SLC6A4, SMPD1	TRICYCLIC ANTIDEPRESSANT
BRD:BRD-K24771047-001-01-6	LTB4R (1241)	-0.373205626946	-0.480575253892	0.961613496393029	0.274407513663116	0.176963432958711	REP.PRIMARY	2.5	AMPALEX	GRIA1, GRIA2, GRIA3, GRIA4	GLUTAMATE RECEPTOR AGONIST
BRD:BRD-A59198242-003-02-9	LTB4R (1241)	-0.373205626946	-0.343033286766	0.961442996512628	0.275004298978797	0.177358559488822	REP.PRIMARY	2.5	VILOXAZINE	SLC6A2	NOREPINEPHRINE REUPTAKE INHIBITOR
BRD:BRD-A73566563-001-01-6	LTB4R (1241)	-0.373205626946	-0.0712174272488	0.961402650245001	0.275145314519234	0.177451934930832	REP.PRIMARY	2.5	TIPRENOLOL	ADRB1, ADRB2, ADRB3	ADRENERGIC RECEPTOR ANTAGONIST
BRD:BRD-K34663752-001-09-1	LTB4R (1241)	-0.373205626946	-0.0751971047684	0.961338853754682	0.275368132255048	0.177599484848825	REP.PRIMARY	2.5	6-CHLOROMELATONIN	MTNR1A, MTNR1B	MELATONIN RECEPTOR AGONIST
BRD:BRD-A07207424-001-13-2	LTB4R (1241)	-0.373205626946	-1.0075679593	0.961337615564394	0.275372454869701	0.177602347381342	REP.PRIMARY	2.5	RO-20-1724	PDE3A, PDE4A, PDE4B, PDE4C, PDE4D	PHOSPHODIESTERASE INHIBITOR
BRD:BRD-K08303368-001-10-0	LTB4R (1241)	-0.373205626946	-0.168811330087	0.961141405430695	0.276056513719034	0.17805539302274	REP.PRIMARY	2.5	CHLORPYRIFOS	ACHE	ACETYLCHOLINESTERASE INHIBITOR
BRD:BRD-A64227845-004-09-3	LTB4R (1241)	-0.373205626946	-0.353609440493	0.960918171201471	0.276832563573759	0.178569475583989	REP.PRIMARY	2.5	SKF-77434	DRD1	DOPAMINE RECEPTOR AGONIST
BRD:BRD-K80762071-236-02-5	LTB4R (1241)	-0.373205626946	-0.344406112089	0.960718983065019	0.277523036122256	0.179026969296323	REP.PRIMARY	2.5	INDOCYANINE-GREEN	SLCO1B1	CONTRAST AGENT
BRD:BRD-K05658747-001-02-9	LTB4R (1241)	-0.373205626946	-0.241125372402	0.960620767448619	0.277862809937615	0.179252131688011	REP.PRIMARY	2.5	RALTEGRAVIR		HIV INTEGRASE INHIBITOR
BRD:BRD-K15933101-003-06-1	LTB4R (1241)	-0.373205626946	-0.234956675897	0.96049818281864	0.278286256940745	0.179532775143575	REP.PRIMARY	2.5	ROPINIROLE	ADRA2A, ADRA2B, ADRA2C, DRD1, DRD2, DRD3, DRD4, DRD5, HTR1A, HTR1B, HTR1D, HTR2A, HTR2B, HTR2C	DOPAMINE RECEPTOR AGONIST
BRD:BRD-K40797222-001-01-8	LTB4R (1241)	-0.373205626946	0.13213340099	0.960394944322371	0.278642335118032	0.179768797025658	REP.PRIMARY	2.5	SC-12267	IL17A	DIHYDROOROTATE DEHYDROGENASE INHIBITOR
BRD:BRD-K79612754-001-19-1	LTB4R (1241)	-0.373205626946	-0.763619819768	0.960221539498918	0.279239315072803	0.180164554569006	REP.PRIMARY	2.62	INOSINE	PARP1, PNP	NEUROTROPHIC AGENT
BRD:BRD-K00004695-001-01-9	LTB4R (1241)	-0.373205626946	-0.00936504549612941	0.960080215939166	0.279724827218115	0.180486469209732	REP.1M	2.5	MONOMETHYL-FUMARATE
BRD:BRD-K70246307-001-04-1	LTB4R (1241)	-0.373205626946	-0.320867548204	0.959901149417155	0.280338693989296	0.180893556192833	REP.PRIMARY	2.5	RIBOFLAVIN	BLVRB, RFK	VITAMIN B2
BRD:BRD-A99833829-003-27-1	LTB4R (1241)	-0.373205626946	-0.801332414296	0.959605553991174	0.281348859513047	0.181563615104608	REP.PRIMARY	2.5	BETHANECHOL	CHRM1, CHRM2, CHRM3, CHRM4	ACETYLCHOLINE RECEPTOR AGONIST
BRD:BRD-K00003191-001-01-9	LTB4R (1241)	-0.373205626946	-0.601023356985968	0.95959857269222	0.28137266975855	0.181579411311859	REP.1M	2.5	FOSTEMSAVIR		ANTIVIRAL
BRD:BRD-K36137799-001-06-9	LTB4R (1241)	-0.373205626946	-0.109742145360512	0.959535494081248	0.281587704984175	0.181722075316616	REP.1M	2.5	PLUMBAGIN		ANTICANCER AGENT
BRD:BRD-A91699651-316-10-9	LTB4R (1241)	-0.373205626946	-0.318972195313	0.959486243951849	0.281755474955097	0.181833387948786	REP.PRIMARY	2.5	CHLOROQUINE	GSTA2, MRGPRX1, TLR9, TNF	ANTIMALARIAL AGENT
BRD:BRD-K14496212-066-04-8	LTB4R (1241)	-0.373205626946	-0.641962385769	0.959425323152411	0.28196285091106	0.181970986403691	REP.PRIMARY	2.5	BROMOCRIPTINE	ADRA1A, ADRA1B, ADRA1D, ADRA2A, ADRA2B, ADRA2C, DRD1, DRD2, DRD3, DRD4, DRD5, HTR1A, HTR1B, HTR1D, HTR2A, HTR2B, HTR2C, HTR6, HTR7	DOPAMINE RECEPTOR AGONIST
BRD:BRD-K39974922-001-04-3	LTB4R (1241)	-0.373205626946	-1.5109959894	0.959132161965384	0.282958470245385	0.182631723339646	REP.PRIMARY	2.5	LENVATINIB	FLT4, KDR	FGFR INHIBITOR, KIT INHIBITOR, PDGFR TYROSINE KINASE RECEPTOR INHIBITOR, VEGFR INHIBITOR
BRD:BRD-K13495773-001-11-4	LTB4R (1241)	-0.373205626946	0.110055074321	0.958836342584112	0.283959271973858	0.183296103499414	REP.PRIMARY	2.5	CREATININE
BRD:BRD-K17539220-001-02-9	LTB4R (1241)	-0.373205626946	-0.383599034172684	0.958817329894886	0.284023463631512	0.183338723998677	REP.1M	2.5	NDT-9513727	C5AR1	COMPLEMENT ANTAGONIST
BRD:BRD-K76840893-003-02-5	LTB4R (1241)	-0.373205626946	-0.468769109295	0.958803137401686	0.284071370800867	0.183370532849035	REP.PRIMARY	2.5	RS-17053	ADRA1A, ADRA1D	ADRENERGIC RECEPTOR ANTAGONIST
BRD:BRD-K00003431-001-01-9	LTB4R (1241)	-0.373205626946	-0.32736279183947	0.958767893130085	0.284190300860002	0.183449500695203	REP.1M	2.5	ZIRITAXESTAT		AUTOTAXIN INHIBITOR
BRD:BRD-K00003110-001-01-9	LTB4R (1241)	-0.373205626946	-0.669840741698056	0.958682575387871	0.284477977438814	0.18364052580876	REP.1M	2.5	BMS-986195		BRUTON'S TYROSINE KINASE (BTK) INHIBITOR
BRD:BRD-K17610631-001-03-3	LTB4R (1241)	-0.373205626946	-0.194734919861	0.958297699094489	0.285771796911814	0.18449986791497	REP.PRIMARY	2.42119	INDISULAM	CA1, CA12, CA14, CA2, CA6, CA7, CA9	CDK INHIBITOR
BRD:BRD-K47150025-001-05-3	LTB4R (1241)	-0.373205626946	-0.444058111629	0.958220631980579	0.286030104091754	0.184671474368644	REP.PRIMARY	2.5	KI-8751	KDR	KIT INHIBITOR, PDGFR TYROSINE KINASE RECEPTOR INHIBITOR, VEGFR INHIBITOR
BRD:BRD-K50817623-303-05-7	LTB4R (1241)	-0.373205626946	-0.291796932439	0.958185668706251	0.286147207370534	0.184749276515883	REP.PRIMARY	2.5	PANCURONIUM	CHRM2, CHRM3, CHRNA1, CHRNA2	ACETYLCHOLINE RECEPTOR ANTAGONIST
BRD:BRD-K15409150-001-05-8	LTB4R (1241)	-0.373205626946	-2.1836770131	0.958094732816428	0.286451536825022	0.184951482984475	REP.PRIMARY	2.5	PENFLURIDOL	CACNA1G	T-TYPE CALCIUM CHANNEL BLOCKER
BRD:BRD-K78633253-001-10-3	LTB4R (1241)	-0.373205626946	-0.507483992231	0.9579713393076	0.286863927786682	0.185225519709934	REP.PRIMARY	2.5	EXO-1		ARF INHIBITOR
BRD:BRD-K00003460-001-01-9	LTB4R (1241)	-0.373205626946	-0.408405384925637	0.957575504435482	0.288182499998061	0.186101957695482	REP.1M	2.5	VORASIDENIB		ISOCITRATE DEHYDROGENASE INHIBITOR
BRD:BRD-K61936403-001-01-7	LTB4R (1241)	-0.373205626946	-0.392116212589	0.957406541496845	0.288743336371681	0.186474848412718	REP.PRIMARY	2.5	AS-1949490	INPP5D	SHIP2 PHOSPHATASE INHIBITOR
BRD:BRD-K33814251-001-01-4	LTB4R (1241)	-0.373205626946	-0.690459475478	0.957274191085793	0.28918181665008	0.186766432492917	REP.PRIMARY	2.6	LUBIPROSTONE	CLCN2	CHLORIDE CHANNEL ACTIVATOR
BRD:BRD-A00218260-001-03-4	LTB4R (1241)	-0.373205626946	-0.548911706831	0.957081633443316	0.289818472367573	0.187189872689156	REP.PRIMARY	2.5	FLUTRIMAZOLE		STEROL DEMETHYLASE INHIBITOR
BRD:BRD-K62581435-001-03-8	LTB4R (1241)	-0.373205626946	-0.450125681484	0.957044960874929	0.289939550361634	0.1872704114008	REP.PRIMARY	2.5	3-MPPI	ADRA1A	ADRENERGIC RECEPTOR LIGAND
BRD:BRD-K00004644-001-01-9	LTB4R (1241)	-0.373205626946	-0.279576149132433	0.956867956718541	0.290523171890442	0.187658668348007	REP.1M	2.5	PF-06260414		ANDROGEN RECEPTOR MODULATOR
BRD:BRD-K91544578-001-03-8	LTB4R (1241)	-0.373205626946	-0.507044304338	0.956839991992121	0.290615260653184	0.187719937390829	REP.PRIMARY	2.5	NIKETHAMIDE		IMMUNOSTIMULANT
BRD:BRD-K09907507-300-02-9	LTB4R (1241)	-0.373205626946	0.00815635054073089	0.956827280567262	0.290657109258071	0.187747780945134	REP.1M	2.5	AZ-10606120	P2RX7	PURINERGIC RECEPTOR ANTAGONIST
BRD:BRD-A49035384-003-30-5	LTB4R (1241)	-0.373205626946	-0.977244515381	0.956814248853904	0.290700005486997	0.187776321909646	REP.PRIMARY	2.5	METHACYCLINE		PROTEIN SYNTHESIS INHIBITOR
BRD:BRD-K73237276-001-01-0	LTB4R (1241)	-0.373205626946	-0.249136576692	0.956805629953862	0.29072837234882	0.187795195987319	REP.PRIMARY	2.5	TACALCITOL	VDR	VITAMIN D RECEPTOR AGONIST
BRD:BRD-K31920458-001-23-6	LTB4R (1241)	-0.373205626946	0.348009113601	0.956795727792718	0.290760958998285	0.187816877938242	REP.PRIMARY	2.5	MESTRANOL	ESR1	ESTROGEN RECEPTOR AGONIST
BRD:BRD-K00003384-001-01-9	LTB4R (1241)	-0.373205626946	-0.417886477204252	0.956514675252297	0.291684205995102	0.188431265699265	REP.1M	2.5	FOSFLUCONAZOLE		OTHER ANTIFUNGAL
BRD:BRD-K92848252-001-01-9	LTB4R (1241)	-0.373205626946	-0.692618480908	0.956334924111598	0.292273010940909	0.188823188680407	REP.PRIMARY	2.5	DIMINAZENE-ACETURATE	AOC1, PRDX5, PRSS1	ANGIOTENSIN CONVERTING ENZYME ACTIVATOR
BRD:BRD-K66541497-001-02-9	LTB4R (1241)	-0.373205626946	-0.324325482050057	0.955783929752881	0.294069855010914	0.190019668829956	REP.1M	2.5	BCTC	TRPV1	TRPV ANTAGONIST
BRD:BRD-K00004700-001-01-9	LTB4R (1241)	-0.373205626946	-0.528996417039963	0.955323405130714	0.295562500343765	0.191014115684361	REP.1M	2.5	CORT-108297		GLUCOCORTICOID RECEPTOR ANTAGONIST
BRD:BRD-K30114692-001-15-9	LTB4R (1241)	-0.373205626946	-1.42994075903	0.955038027147488	0.29648333292486	0.191627842671159	REP.PRIMARY	2.5	METHENAMINE		BACTERIAL DNA INHIBITOR
BRD:BRD-K44309363-003-02-1	LTB4R (1241)	-0.373205626946	-0.887326979795	0.954993067020833	0.296628120619309	0.191724359119699	REP.PRIMARY	2.5	DEXNIGULDIPINE	ADORA3	CALMODULIN ANTAGONIST
BRD:BRD-K27771035-001-02-5	LTB4R (1241)	-0.373205626946	-0.55018666279	0.954859808542791	0.297056806065145	0.192010150376036	REP.PRIMARY	2.5	CLINDAMYCIN-PHOSPHATE		PROTEIN SYNTHESIS INHIBITOR
BRD:BRD-K25154476-001-01-4	LTB4R (1241)	-0.373205626946	-0.352836381263	0.95471379655472	0.297525741185655	0.192322820558401	REP.PRIMARY	2.5	CINFLUMIDE		MUSCLE RELAXANT
BRD:BRD-K85014146-001-02-5	LTB4R (1241)	-0.373205626946	-0.613849633652	0.954466635485262	0.29831768594142	0.19285097143693	REP.PRIMARY	2.5	AZD2461		PARP INHIBITOR
BRD:BRD-K75250001-001-01-3	LTB4R (1241)	-0.373205626946	-1.34607749048	0.954344036472494	0.29870965844677	0.193112429995695	REP.PRIMARY	2.5	TIRACIZINE	SCN5A	SODIUM CHANNEL BLOCKER
BRD:BRD-K90789829-001-07-8	LTB4R (1241)	-0.373205626946	-0.209153702239	0.954232997763205	0.299064183712874	0.193348938962911	REP.PRIMARY	2.5	NEFAZODONE	ADRA1A, ADRA1B, ADRA2A, CYP3A4, HTR1A, HTR2A, HTR2C, SLC6A2, SLC6A3, SLC6A4	ADRENERGIC INHIBITOR, NOREPINEPHRINE REUPTAKE INHIBITOR, SEROTONIN RECEPTOR ANTAGONIST, SEROTONIN REUPTAKE INHIBITOR
BRD:BRD-K00004286-001-01-9	LTB4R (1241)	-0.373205626946	-0.0577090149862908	0.954201403202656	0.299164974764897	0.193416183167379	REP.1M	2.5	SCH-221510	OPRL1	NOCICEPTIN/ORPHANIN FQ RECEPTOR AGONIST
BRD:BRD-K94830329-001-03-0	LTB4R (1241)	-0.373205626946	-0.186151923723	0.95416474606638	0.29928186942092	0.193494173912754	REP.PRIMARY	2.5	ATALUREN	DMD	CFTR CHANNEL AGONIST, DYSTROPHIN STIMULANT
BRD:BRD-K05878375-236-05-7	LTB4R (1241)	-0.373205626946	-0.825807835221	0.954129333521768	0.299394747638144	0.193569487781449	REP.PRIMARY	2.5	SODIUM-BUTYRATE	BCHE, FFAR2, FFAR3, HDAC1, HDAC2, HDAC3, HDAC8	HDAC INHIBITOR
BRD:BRD-K78294846-001-12-4	LTB4R (1241)	-0.373205626946	-0.30599478873	0.953898917802298	0.30012806369216	0.194058834284648	REP.PRIMARY	2.5	OSTHOL		CALCIUM CHANNEL BLOCKER
BRD:BRD-K00003326-001-01-9	LTB4R (1241)	-0.373205626946	-0.395461205136758	0.953805524517562	0.300424734999931	0.194256838561106	REP.1M	2.5	GINSENOSIDE-RE		ANTI-INFLAMMATORY AGENT
BRD:BRD-A86468475-300-02-9	LTB4R (1241)	-0.373205626946	-0.0816171478828936	0.953490760750973	0.301422243974345	0.194922738120846	REP.1M	2.5	SR-3677	ROCK2	RHO ASSOCIATED KINASE INHIBITOR
BRD:BRD-K17874929-236-02-0	LTB4R (1241)	-0.373205626946	-0.428787082161009	0.953485100389483	0.301440148844274	0.194934692749586	REP.1M	2.5	BROMEBRIC-ACID		DNA SYNTHESIS INHIBITOR, PURINE ANTAGONIST
BRD:BRD-K05674516-001-02-5	LTB4R (1241)	-0.373205626946	-0.118566213858	0.95332312276067	0.301952022033045	0.195276487567893	REP.PRIMARY	2.5	PSI-7976		HCV INHIBITOR, RNA POLYMERASE INHIBITOR	SOFOSBUVIR
BRD:BRD-K05674516-001-02-5	LTB4R (1241)	-0.373205626946	-0.118566213858	0.95332312276067	0.301952022033045	0.195276487567893	REP.PRIMARY	2.5	SOFOSBUVIR		HCV INHIBITOR, RNA POLYMERASE INHIBITOR	SOFOSBUVIR
BRD:BRD-K13183738-317-10-2	LTB4R (1241)	-0.373205626946	-1.96056090856	0.953277903154379	0.302094752284099	0.19537180368126	REP.PRIMARY	2.5	PENTAMIDINE	TRDMT1	ANTI-PNEUMOCYSTIS AGENT
BRD:BRD-K21733600-001-14-1	LTB4R (1241)	-0.373205626946	-0.967050990403	0.953253339672852	0.30217225286673	0.195423560927234	REP.PRIMARY	2.5	ROFECOXIB	ELN, PTGS2	CYCLOOXYGENASE INHIBITOR
BRD:BRD-K78010432-001-21-5	LTB4R (1241)	-0.373205626946	-0.305071253573	0.952982184611299	0.303026328581323	0.195994027109088	REP.PRIMARY	2.5	FUROSEMIDE	CA2, GPR35, SLC12A1, SLC12A2	DIURETIC
BRD:BRD-K05900209-001-03-4	LTB4R (1241)	-0.373205626946	-1.35509806612	0.952918363290991	0.303226965988876	0.196128063211227	REP.PRIMARY	2.47	DEXLANSOPRAZOLE	ATP4A, ATP4B	ATPASE INHIBITOR
BRD:BRD-K58736316-001-09-5	LTB4R (1241)	-0.373205626946	-0.704171714423	0.95285491420647	0.303426288367671	0.196261229699027	REP.PRIMARY	2.5	CIANIDANOL	PTGS1	FATTY ACID SYNTHASE INHIBITOR
BRD:BRD-K84986517-001-01-8	LTB4R (1241)	-0.373205626946	-0.464560081228	0.952839166847695	0.303475735637944	0.19629426659645	REP.PRIMARY	2.5	DARUNAVIR	CYP3A4	HIV PROTEASE INHIBITOR
BRD:BRD-K38911213-003-01-6	LTB4R (1241)	-0.373205626946	-0.158197177126	0.952824327654857	0.303522323114907	0.196325393297527	REP.PRIMARY	2.5	APRACLONIDINE	ADRA1A, ADRA2A, ADRA2B, ADRA2C	ADRENERGIC RECEPTOR AGONIST
BRD:BRD-K51784806-001-01-6	LTB4R (1241)	-0.373205626946	-0.583696427248	0.952790592199792	0.303628205895912	0.19639613904072	REP.PRIMARY	2.29701	ALACEPRIL	ACE	ANGIOTENSIN CONVERTING ENZYME INHIBITOR
BRD:BRD-A55664972-236-02-6	LTB4R (1241)	-0.373205626946	-0.596921823912	0.952753843245473	0.3037435006399	0.196473176250892	REP.PRIMARY	2.5	SODIUM-TETRADECYL-SULFATE	PROC, PROS1
BRD:BRD-K63068307-001-08-9	LTB4R (1241)	-0.373205626946	-1.83052666039	0.952710975558276	0.303877931167761	0.196563003290531	REP.PRIMARY	2.5	ZSTK-474	PIK3CB, PIK3CD, PIK3CG	PI3K INHIBITOR
BRD:BRD-K57764956-001-02-8	LTB4R (1241)	-0.373205626946	-0.331958421217	0.952584699029838	0.304273546622498	0.196827378652821	REP.PRIMARY	2.5	CARIPRAZINE	DRD2, DRD3	DOPAMINE RECEPTOR ANTAGONIST
BRD:BRD-K79239947-001-06-8	LTB4R (1241)	-0.373205626946	-0.492231616672	0.95244233727836	0.30471887726187	0.197125018822434	REP.PRIMARY	2.5	PF-573228	CDK1, CDK2, CDK7, GSK3B, IKBKB	FOCAL ADHESION KINASE INHIBITOR
BRD:BRD-K82166906-236-02-8	LTB4R (1241)	-0.373205626946	-0.716576100459	0.952292162920661	0.305187870728653	0.197438522366366	REP.PRIMARY	2.5	SODIUM-OXYBATE	GABRB1, HCAR1, SLC52A2	BENZODIAZEPINE RECEPTOR AGONIST
BRD:BRD-K68488863-001-04-9	LTB4R (1241)	-0.373205626946	-0.700181200165	0.952198067574324	0.305481325301111	0.197634710279172	REP.PRIMARY	2.5	ENMD-2076	AURKA, FLT3, KDR, PDGFRA, PTK2, SRC	AURORA KINASE INHIBITOR, FLT3 INHIBITOR, VEGFR INHIBITOR
BRD:BRD-K76894955-001-02-1	LTB4R (1241)	-0.373205626946	-0.568211402531954	0.952135206574276	0.305677196404574	0.197765669936867	REP.1M	2.5	A-804598	P2RX7	PURINERGIC RECEPTOR ANTAGONIST
BRD:BRD-K40496271-396-01-1	LTB4R (1241)	-0.373205626946	-1.24636839608	0.952130762754442	0.305691037841551	0.197774924665565	REP.PRIMARY	2.34	ELTROMBOPAG	MPL	THROMBOPOIETIN RECEPTOR AGONIST
BRD:BRD-K36636143-001-01-0	LTB4R (1241)	-0.373205626946	-0.166177441171	0.951670969407996	0.307119465332378	0.198730239494886	REP.PRIMARY	2.51893	NOLATREXED	TYMS	THYMIDYLATE SYNTHASE INHIBITOR
BRD:BRD-K00003235-001-01-9	LTB4R (1241)	-0.373205626946	-0.682207098611896	0.95165868920055	0.307157515403892	0.198755693233551	REP.1M	2.5	VELEDIMEX		CYTOCHROME P450 INHIBITOR
BRD:BRD-K13106865-001-02-9	LTB4R (1241)	-0.373205626946	-0.0637822320821852	0.951582185985183	0.307394442558189	0.198914193938558	REP.1M	2.5	PFI-4	BRPF1	BROMODOMAIN INHIBITOR
BRD:BRD-K00004660-001-01-9	LTB4R (1241)	-0.373205626946	-0.211121054607432	0.951553605274918	0.307482904058592	0.198973376620601	REP.1M	2.5	MK-1903		NIACIN RECEPTOR AGONIST
BRD:BRD-K90316462-003-01-1	LTB4R (1241)	-0.373205626946	-0.924274507406682	0.951492034806676	0.307673378275487	0.199100814081524	REP.1M	2.5	MK2-IN-1	MAPKAPK2	MAP KINASE INHIBITOR
BRD:BRD-A64743628-001-01-5	LTB4R (1241)	-0.373205626946	-0.999542664235	0.950965933466156	0.309295640749821	0.200186529649528	REP.PRIMARY	2.5	ISOMETHEPTENE-MUCATE	ADRA1A, SLC18A2
BRD:BRD-K00003303-001-01-9	LTB4R (1241)	-0.373205626946	0.207770566334491	0.950724482325129	0.310037027962169	0.200682910901208	REP.1M	2.5	ACOZIBOROLE		ANTITRYPANOSOMAL
BRD:BRD-K43786866-300-02-3	LTB4R (1241)	-0.373205626946	-0.266420183624	0.950547673207246	0.310578687228037	0.201045648017201	REP.PRIMARY	2.5	OPIPRAMOL		SIGMA RECEPTOR AGONIST
BRD:BRD-K69636617-001-01-7	LTB4R (1241)	-0.373205626946	-0.281143891355	0.950493726513089	0.310743746291476	0.201156197806538	REP.PRIMARY	2.49999	TESTOLACTONE	CYP19A1	AROMATASE INHIBITOR
BRD:BRD-K07460388-019-02-9	LTB4R (1241)	-0.373205626946	-0.632615349199653	0.950301119070385	0.311332271204855	0.201550418766561	REP.1M	2.5	PHP-501	GABRA1, GABRB2, GABRG2	GABA RECEPTOR ANTAGONIST
BRD:BRD-K47029922-003-10-9	LTB4R (1241)	-0.373205626946	0.0890346534392	0.950005132852287	0.312234283118154	0.202154783010702	REP.PRIMARY	2.5	TRANYLCYPROMINE	KDM1A, MAOA, MAOB	MONOAMINE OXIDASE INHIBITOR
BRD:BRD-K00003181-001-01-9	LTB4R (1241)	-0.373205626946	-0.651970377662741	0.949938074165074	0.312438242300057	0.202291465462027	REP.1M	2.5	CENICRIVIROC		CC CHEMOKINE RECEPTOR ANTAGONIST
BRD:BRD-A30205217-001-11-2	LTB4R (1241)	-0.373205626946	-0.596548231587	0.949345590150017	0.31423391042775	0.203495242986752	REP.PRIMARY	2.5	ETHOTOIN	SCN10A, SCN11A, SCN1A, SCN2A, SCN3A, SCN4A, SCN5A, SCN7A, SCN8A, SCN9A	HYDANTOIN ANTIEPILEPTIC
BRD:BRD-K95142244-001-01-5	LTB4R (1241)	-0.373205626946	-1.59402780794	0.949179650352034	0.314734795276261	0.20383115971205	REP.PRIMARY	2.5	TALAZOPARIB	PARP2	PARP INHIBITOR
BRD:BRD-A06771424-004-01-7	LTB4R (1241)	-0.373205626946	-0.784682750397	0.94908045028727	0.315033805935986	0.204031718209266	REP.PRIMARY	2.5	ANISOTROPINE	CHRM1, CHRM2, CHRM3	ACETYLCHOLINE RECEPTOR ANTAGONIST
BRD:BRD-A04553218-050-16-2	LTB4R (1241)	-0.373205626946	-0.263039638151	0.948321890008764	0.317309931975356	0.205559097105371	REP.PRIMARY	2.5	CHLORPHENAMINE	HRH1, SLC6A2, SLC6A3, SLC6A4	HISTAMINE RECEPTOR ANTAGONIST
BRD:BRD-K00004712-001-01-9	LTB4R (1241)	-0.373205626946	-0.515635725609437	0.947962080137009	0.318383251164872	0.206279765692878	REP.1M	2.5	PF-06305591		SODIUM CHANNEL BLOCKER
BRD:BRD-K37753391-046-03-2	LTB4R (1241)	-0.373205626946	-0.254601412768	0.947839336394662	0.318748478244095	0.206525055916984	REP.PRIMARY	2.5	TYLOSIN		PROTEIN SYNTHESIS INHIBITOR
BRD:BRD-K91422571-001-01-8	LTB4R (1241)	-0.373205626946	-0.490305260636	0.947688721312351	0.319196001693881	0.206825660564096	REP.PRIMARY	2.5	TROMARIL		PROSTANOID RECEPTOR ANTAGONIST
BRD:BRD-K00003732-001-01-9	LTB4R (1241)	-0.373205626946	-0.440022169022882	0.947639496949015	0.319342110944075	0.206923813524115	REP.1M	2.5	ATRACTYLENOLIDE-I		JAK INHIBITOR
BRD:BRD-K25224017-001-25-0	LTB4R (1241)	-0.373205626946	0.316005398534	0.947570158334466	0.319547797729846	0.207061997997645	REP.PRIMARY	2.5	PIRENPERONE	HTR2A, HTR7	SEROTONIN RECEPTOR ANTAGONIST
BRD:BRD-K73391359-003-10-2	LTB4R (1241)	-0.373205626946	-0.408111911649	0.947433013384052	0.319954192268229	0.207335051677355	REP.PRIMARY	2.5	DIMETHISOQUIN		LOCAL ANESTHETIC
BRD:BRD-A25988899-001-01-6	LTB4R (1241)	-0.373205626946	-0.779877004050882	0.94739701965688	0.320060755396943	0.207406657249877	REP.1M	2.5	TENOFOVIR-ALAFENAMIDE		NUCLEOSIDE REVERSE TRANSCRIPTASE INHIBITOR
BRD:BRD-K25412176-001-04-9	LTB4R (1241)	-0.373205626946	-0.65636531435426	0.947339039159254	0.320232329543445	0.207521952985432	REP.1M	2.5	GSK2110183	AKT1, AKT2, AKT3	AKT INHIBITOR
BRD:BRD-K00003114-001-01-9	LTB4R (1241)	-0.373205626946	-1.60265182325342	0.947152780002284	0.320782810222033	0.207891916973545	REP.1M	2.5	C188-9		STAT INHIBITOR
BRD:BRD-K69726342-238-02-4	LTB4R (1241)	-0.373205626946	-0.25173525235	0.946642529357509	0.322285466026032	0.208902184757401	REP.PRIMARY	2.5	ATORVASTATIN	AHR, DPP4, HMGCR	HMGCR INHIBITOR
BRD:BRD-K17874705-300-03-2	LTB4R (1241)	-0.373205626946	-1.10830651683	0.946571373015574	0.322494396520949	0.209042696385176	REP.PRIMARY	2.5	2-PYRIDYLETHYLAMINE	HRH1	HISTAMINE RECEPTOR AGONIST
BRD:BRD-K90630139-003-05-9	LTB4R (1241)	-0.373205626946	-1.51701192232	0.946468736715751	0.322795493183671	0.209245210939708	REP.PRIMARY	2.5	BUTENAFINE	SQLE	FUNGAL SQUALENE EPOXIDASE INHIBITOR
BRD:BRD-K91601245-001-12-0	LTB4R (1241)	-0.373205626946	-2.3588427271	0.946417267561655	0.322946366539601	0.209346695087288	REP.PRIMARY	2.5	MERCAPTOPURINE	HPRT1, IMPDH1, IMPDH2, PPAT	IMMUNOSUPPRESSANT, PROTEIN SYNTHESIS INHIBITOR, PURINE ANTAGONIST
BRD:BRD-K35781423-001-01-6	LTB4R (1241)	-0.373205626946	-0.964683437513	0.946329284480432	0.323204092385529	0.209520065756675	REP.PRIMARY	2.5	SANT-2	SHH, SMO	SMOOTHENED RECEPTOR ANTAGONIST
BRD:BRD-K27351809-001-09-5	LTB4R (1241)	-0.373205626946	-0.808127359402	0.946186542925042	0.323621732872743	0.209801044318371	REP.PRIMARY	2.5	NOMEGESTROL-ACETATE	PGR	PROGESTERONE RECEPTOR AGONIST
BRD:BRD-K60369935-001-18-3	LTB4R (1241)	-0.373205626946	-1.63982323214	0.946033233789476	0.324069623022318	0.210102421276007	REP.PRIMARY	2.5	RIBAVIRIN	ADK, ENPP1, IMPDH1, IMPDH2, NT5C2	ANTIVIRAL
BRD:BRD-K63915849-001-03-7	LTB4R (1241)	-0.373205626946	-0.605552941985	0.945588857527119	0.32536396930293	0.210973637899783	REP.PRIMARY	2.5	AS-604850	PIK3CA, PIK3CG	PI3K INHIBITOR
BRD:BRD-K29220403-001-10-8	LTB4R (1241)	-0.373205626946	-1.01085484305	0.945544633352083	0.325492467407579	0.211060151553525	REP.PRIMARY	2.5	ESZOPICLONE	GABRA1, GABRA2, GABRA3, GABRA4, GABRA5, GABRA6, GABRB1, GABRB2, GABRB3, GABRD, GABRE, GABRG1, GABRG2, GABRG3, GABRP, GABRQ, TSPO	BENZODIAZEPINE RECEPTOR AGONIST
BRD:BRD-K00003149-001-01-9	LTB4R (1241)	-0.373205626946	-0.254866847405527	0.945406694524184	0.325892899506657	0.211329775614383	REP.1M	2.5	RO-5028442		VASOPRESSIN RECEPTOR ANTAGONIST
BRD:BRD-K61032563-001-02-9	LTB4R (1241)	-0.373205626946	-0.0363957404223	0.945125846245464	0.326706496352299	0.211877718371809	REP.PRIMARY	2.5	NEOHESPERIDIN-DIHYDROCHALCONE
BRD:BRD-K00003276-001-01-9	LTB4R (1241)	-0.373205626946	-3.28231888120043	0.944262396375728	0.329193752660598	0.213553854164752	REP.1M	2.5	CCT245737		KINASE INHIBITOR
BRD:BRD-K84798689-236-02-9	LTB4R (1241)	-0.373205626946	-0.484824755752	0.944146486748347	0.329526040793066	0.213777895891053	REP.PRIMARY	2.5	SODIUM-TANSHINONE-II-A-SULFONATE		POTASSIUM CHANNEL ACTIVATOR
BRD:BRD-K37561857-001-15-5	LTB4R (1241)	-0.373205626946	-1.69939361284	0.94404621917475	0.329813183578007	0.213971521014594	REP.PRIMARY	2.5	ZARDAVERINE	PDE4D	PHOSPHODIESTERASE INHIBITOR
BRD:BRD-K94830213-001-01-3	LTB4R (1241)	-0.373205626946	-0.92243647532	0.943880968113329	0.330285812643298	0.214290267419328	REP.PRIMARY	2.63501	TOFISOPAM	CYP3A4, PDE10A, PDE2A, PDE3A, PDE4A	CYTOCHROME P450 INHIBITOR, PHOSPHODIESTERASE INHIBITOR
BRD:BRD-K31731454-237-02-5	LTB4R (1241)	-0.373205626946	-1.36752981696	0.943835153831146	0.330416710219895	0.214378556102477	REP.PRIMARY	2.5	PEMIROLAST	HRH1	MEDIATOR RELEASE INHIBITOR
BRD:BRD-K41504985-003-02-9	LTB4R (1241)	-0.373205626946	-0.254157674640041	0.943352958212503	0.331790892327862	0.215305682911474	REP.1M	2.5	CABAGIN
BRD:BRD-K53857191-001-22-7	LTB4R (1241)	-0.373205626946	-0.625804752115	0.943203528018469	0.332215449269767	0.215592216965579	REP.PRIMARY	2.5	RISPERIDONE	ADRA1A, ADRA1B, ADRA1D, ADRA2A, ADRA2B, ADRA2C, DRD1, DRD2, DRD3, DRD4, HRH1, HTR1A, HTR1B, HTR1D, HTR1E, HTR1F, HTR2A, HTR2C, HTR6, HTR7	DOPAMINE RECEPTOR ANTAGONIST, SEROTONIN RECEPTOR ANTAGONIST
BRD:BRD-K97152684-001-03-9	LTB4R (1241)	-0.373205626946	-1.03682948040649	0.943106099619067	0.332491932024389	0.215778839972186	REP.1M	2.5	PD-161570	FGFR1	FGFR INHIBITOR
BRD:BRD-K59574735-001-11-8	LTB4R (1241)	-0.373205626946	-0.491199756954	0.943043370713802	0.332669807696387	0.215898914410891	REP.PRIMARY	2.5	UBENIMEX	LTA4H, RNPEP	LEUKOTRIENE SYNTHESIS INHIBITOR
BRD:BRD-K00004733-001-01-9	LTB4R (1241)	-0.373205626946	-0.0302933171656925	0.94283760957107	0.333252519837901	0.216292328484163	REP.1M	2.5	NSP-805		PHOSPHODIESTERASE INHIBITOR
BRD:BRD-K72728560-001-01-4	LTB4R (1241)	-0.373205626946	-0.891584644031	0.942789320745416	0.333389107033205	0.216384556811658	REP.PRIMARY	2.5	DIMETRIDAZOLE		BACTERIAL DNA INHIBITOR
BRD:BRD-K66538826-001-07-2	LTB4R (1241)	-0.373205626946	-0.240683316262	0.942774157150856	0.333431984981185	0.216413510437243	REP.PRIMARY	2.5	AMUVATINIB	KIT, MET	FLT3 INHIBITOR, KIT INHIBITOR, PDGFR TYROSINE KINASE RECEPTOR INHIBITOR, RAD51 INHIBITOR, RET TYROSINE KINASE INHIBITOR
BRD:BRD-K54847683-001-04-0	LTB4R (1241)	-0.373205626946	-0.262950115869	0.942693519369573	0.333659899506382	0.216567419087335	REP.PRIMARY	2.5	EQUOL	ESR1, ESR2	ESTROGEN RECEPTOR AGONIST
BRD:BRD-K57754230-001-02-7	LTB4R (1241)	-0.373205626946	-0.745235316015	0.942644678610116	0.333797857824211	0.216660587509669	REP.PRIMARY	2.5	EPZ005687	EZH2	HISTONE LYSINE METHYLTRANSFERASE INHIBITOR
BRD:BRD-K00003257-001-01-9	LTB4R (1241)	-0.373205626946	-0.350751239426909	0.942564858595576	0.334023183837144	0.21681276899565	REP.1M	2.5	CEFIDEROCOL		ANTIBACTERIAL
BRD:BRD-K21908111-001-01-8	LTB4R (1241)	-0.373205626946	-1.16355357012	0.942548920332084	0.334068155891612	0.216843143925156	REP.PRIMARY	2.5	AZD1208	PIM1, PIM2, PIM3	PIM KINASE INHIBITOR
BRD:BRD-K09471561-001-18-2	LTB4R (1241)	-0.373205626946	-0.755148099402	0.942274311640289	0.334841935281142	0.217365848890583	REP.PRIMARY	2.5	LEVOFLOXACIN	TOP2A	BACTERIAL DNA GYRASE INHIBITOR
BRD:BRD-K31092604-003-03-5	LTB4R (1241)	-0.373205626946	-0.0877200771987	0.942146446307636	0.335201541926483	0.217608822968378	REP.PRIMARY	2.5	DONITRIPTAN	HTR1A, HTR1B, HTR1D, HTR1E, HTR1F, HTR2A, HTR5A, HTR6	SEROTONIN RECEPTOR AGONIST
BRD:BRD-K77817104-001-02-9	LTB4R (1241)	-0.373205626946	-0.235000092469766	0.941985681277722	0.335653059374923	0.217913944807271	REP.1M	2.5	N-(P-AMYLCINNAMOYL)-ANTHRANILIC-ACID		PHOSPHOLIPASE INHIBITOR
BRD:BRD-K19456237-001-27-6	LTB4R (1241)	-0.373205626946	-0.721211435791	0.94169601461818	0.336464880860151	0.218462680380014	REP.PRIMARY	2.5	PIRACETAM	GRIA1, GRIA2, GRIA3, GRIA4	ACETYLCHOLINE RECEPTOR AGONIST
BRD:BRD-K25244359-066-03-4	LTB4R (1241)	-0.373205626946	0.0615115068822	0.941669207955145	0.33653989776716	0.218513395181016	REP.PRIMARY	2.68	APATINIB	CSK, KDR, KIT, RET	RET TYROSINE KINASE INHIBITOR
BRD:BRD-K83405785-001-01-5	LTB4R (1241)	-0.373205626946	-0.827710415669	0.941421798161371	0.337231371533863	0.218980930579721	REP.PRIMARY	2.5	PIMAVANSERIN	DRD2, HTR2A	SEROTONIN RECEPTOR INVERSE AGONIST
BRD:BRD-K91701654-001-03-1	LTB4R (1241)	-0.373205626946	-0.448132397017	0.941315266297297	0.337528620172644	0.21918195106501	REP.PRIMARY	2.38	U-0126	AKT1, CHEK1, GSK3B, LCK, MAP2K1, MAP2K2, MAP2K7, MAPK1, MAPK11, MAPK12, MAPK14, MAPK8, PRKCA, RAF1, ROCK1, RPS6KB1, SGK1	MEK INHIBITOR
BRD:BRD-K19416115-001-05-3	LTB4R (1241)	-0.373205626946	-1.12720721802	0.941314169891556	0.33753167786353	0.219184019009385	REP.PRIMARY	2.5	SITAGLIPTIN	DPP4	DIPEPTIDYL PEPTIDASE INHIBITOR
BRD:BRD-K10596918-001-02-9	LTB4R (1241)	-0.373205626946	-0.215125804656659	0.941129320966712	0.338046744129765	0.219532397446851	REP.1M	2.5	DC-260126	FFAR1	FREE FATTY ACID RECEPTOR ANTAGONIST
BRD:BRD-A93093700-001-02-9	LTB4R (1241)	-0.373205626946	-1.23544684705	0.940931782386321	0.338596191495566	0.21990410593855	REP.PRIMARY	2.5	TEMAZEPAM	GABRA1, GABRA2, GABRA3, GABRA4, GABRA5, GABRA6, GABRB1, GABRB2, GABRB3, GABRD, GABRE, GABRG1, GABRG2, GABRG3, GABRP, GABRQ, GABRR1, GABRR2, GABRR3, TSPO	BENZODIAZEPINE RECEPTOR AGONIST
BRD:BRD-K41141507-001-18-9	LTB4R (1241)	-0.373205626946	-2.06579888063362	0.940718246600005	0.339189004116896	0.220305239218116	REP.1M	2.5	CYPROTERONE-ACETATE	ADORA1, AR	ANDROGEN RECEPTOR ANTAGONIST
BRD:BRD-K54790157-001-15-5	LTB4R (1241)	-0.373205626946	-0.192600173102	0.940399581749031	0.340071502255404	0.220902560358099	REP.PRIMARY	2.5	TRIOXSALEN		DNA SYNTHESIS INHIBITOR
BRD:BRD-K25394294-001-14-9	LTB4R (1241)	-0.373205626946	0.18286535624	0.940266368949825	0.340439650190619	0.221151802124435	REP.PRIMARY	2.5	OXAPROZIN	PTGS1, PTGS2	CYCLOOXYGENASE INHIBITOR
BRD:BRD-A72767275-003-01-6	LTB4R (1241)	-0.373205626946	-0.254033887083	0.940127563422631	0.340822775783876	0.221411221515653	REP.PRIMARY	2.5	NALMEFENE	OPRD1, OPRK1, OPRM1	OPIOID RECEPTOR ANTAGONIST
BRD:BRD-K65230684-001-06-9	LTB4R (1241)	-0.373205626946	-0.685244963395146	0.940028528644909	0.341095830132366	0.221596133605336	REP.1M	2.5	OXACEPROL		ANTI-INFLAMMATORY AGENT
BRD:BRD-K00003318-300-01-9	LTB4R (1241)	-0.373205626946	-0.0199517524111881	0.939599637751759	0.342275504143611	0.222395231762437	REP.1M	2.5	DECLOXIZINE		HISTAMINE RECEPTOR ANTAGONIST
BRD:BRD-K87454346-001-01-1	LTB4R (1241)	-0.373205626946	-0.679031458731317	0.939510675263027	0.3425196214333	0.222560639712617	REP.1M	2.5	NVP-TNKS656	TNKS2	TANKYRASE INHIBITOR
BRD:BRD-K15426076-001-01-2	LTB4R (1241)	-0.373205626946	-0.174575269353	0.939485037708351	0.342589935523707	0.222608285739586	REP.PRIMARY	2.5	IGURATIMOD	PTGS2	CYCLOOXYGENASE INHIBITOR, NFKB PATHWAY INHIBITOR
BRD:BRD-A19661776-003-27-6	LTB4R (1241)	-0.373205626946	-0.634559720425	0.939383517605827	0.342868206240392	0.222796859483626	REP.PRIMARY	2.5	MIANSERIN	ADRA1A, ADRA1B, ADRA1D, ADRA2A, ADRA2B, ADRA2C, DRD1, DRD2, DRD3, DRD5, HRH1, HRH2, HRH4, HTR1A, HTR1F, HTR2A, HTR2B, HTR2C, HTR6, HTR7, OPRK1, SLC6A2, SLC6A3, SLC6A4	SEROTONIN RECEPTOR ANTAGONIST
BRD:BRD-K45909031-001-01-5	LTB4R (1241)	-0.373205626946	-0.444424712261	0.939329193233964	0.343017006485728	0.222897704256294	REP.PRIMARY	2.5	WZ4003	NUAK1, NUAK2	AMPK INHIBITOR
BRD:BRD-K00003518-004-01-9	LTB4R (1241)	-0.373205626946	-0.216510592515048	0.939291144953074	0.343121181235936	0.222968308948841	REP.1M	2.5	METHYLBENACTYZIUM-BROMIDE		CHOLINERGIC RECEPTOR ANTAGONIST
BRD:BRD-K53156626-001-01-3	LTB4R (1241)	-0.373205626946	0.0985702502834	0.939267008898003	0.343187246260404	0.223013086163467	REP.PRIMARY	2.5	7-METHOXYTACRINE	ACHE	ACETYLCHOLINESTERASE INHIBITOR
BRD:BRD-A27883417-300-01-6	LTB4R (1241)	-0.373205626946	-1.73629245003	0.938645216890975	0.344884265816367	0.224163678714602	REP.PRIMARY	2.5	ALEXIDINE	PTPMT1	PHOSPHATIDYLGLYCEROPHOSPHATASE INHIBITOR
BRD:BRD-K39061174-001-01-0	LTB4R (1241)	-0.373205626946	-0.367367546858	0.938594703700796	0.345021712628083	0.22425690212933	REP.PRIMARY	2.62	BETA-GLYCEROPHOSPHORIC-ACID
BRD:BRD-K21937671-001-09-2	LTB4R (1241)	-0.373205626946	-1.07521749397	0.938569060873306	0.345091463196934	0.224304212430202	REP.PRIMARY	2.53	LOXISTATIN-ACID	CTSB	CYSTEINE PEPTIDASE INHIBITOR
BRD:BRD-K57371763-001-01-7	LTB4R (1241)	-0.373205626946	-0.353719737748	0.938546968721912	0.345151542808242	0.224344964166225	REP.PRIMARY	2.5	FIDAXOMICIN		RNA POLYMERASE INHIBITOR
BRD:BRD-K38797369-003-01-1	LTB4R (1241)	-0.373205626946	-0.811125543842	0.938514646987778	0.345239420387369	0.224404572869436	REP.PRIMARY	2.46	PD-128907	DRD2, DRD3	DOPAMINE RECEPTOR AGONIST
BRD:BRD-A97730597-003-11-5	LTB4R (1241)	-0.373205626946	-0.908383370704	0.938427887493527	0.345475179968744	0.224564502337155	REP.PRIMARY	2.5	HEXYLCAINE	SCN10A, SCN5A	SODIUM CHANNEL BLOCKER
BRD:BRD-K84783599-001-01-0	LTB4R (1241)	-0.373205626946	-0.821526519061	0.938399307498816	0.345552803035575	0.224617161824656	REP.PRIMARY	2.5	RIOCIGUAT	GUCY1A2, GUCY1A3, GUCY1B2, GUCY1B3	GUANYLATE CYCLASE STIMULANT
BRD:BRD-K38380126-001-01-4	LTB4R (1241)	-0.373205626946	-0.575899996898	0.938338252078045	0.345718562832716	0.22472961863942	REP.PRIMARY	2.5	THIAMET-G	MGEA5	GLCNAC PHOSPHOTRANSFERASE INHIBITOR
BRD:BRD-K31283835-048-04-4	LTB4R (1241)	-0.373205626946	-0.602108938417	0.93823720223433	0.345992705621804	0.224915622051479	REP.PRIMARY	2.5	TOFACITINIB	JAK1, JAK2, JAK3, TYK2	JAK INHIBITOR
BRD:BRD-A24122750-001-03-7	LTB4R (1241)	-0.373205626946	-0.508775440794	0.937947104111674	0.346778358448916	0.225448791519989	REP.PRIMARY	2.5	SACLOFEN	GABBR1, GABBR2, KCTD12, KCTD16, KCTD8	GABA RECEPTOR ANTAGONIST
BRD:BRD-K00004729-001-01-9	LTB4R (1241)	-0.373205626946	-0.0216494733974089	0.937822441424851	0.347115353103161	0.225677537591997	REP.1M	2.5	MANITIMUS		DEHYDROGENASE INHIBITOR
BRD:BRD-K17743697-066-03-6	LTB4R (1241)	-0.373205626946	-0.959273834058	0.937764338128544	0.347272293934217	0.225784076662327	REP.PRIMARY	2.5	KB-R7943	SLC8A1, TRPC3, TRPC5, TRPC6	SODIUM/CALCIUM EXCHANGE INHIBITOR
BRD:BRD-K00010129-001-01-9	LTB4R (1241)	-0.373205626946	-0.238658328498257	0.937480917670788	0.348036677669376	0.226303072000161	REP.1M	2.5	PYRETHRINS
BRD:BRD-K66241279-001-01-8	LTB4R (1241)	-0.373205626946	-1.01031944915	0.93733223272162	0.348436917534728	0.226574886402624	REP.PRIMARY	2.5	CINROMIDE
BRD:BRD-K83963101-001-06-9	LTB4R (1241)	-0.373205626946	-1.4055701494	0.937322631201457	0.348462745551912	0.226592428433145	REP.PRIMARY	2.5	MLN-8054	AURKA	AURORA KINASE INHIBITOR	MLN8054
BRD:BRD-K83963101-001-06-9	LTB4R (1241)	-0.373205626946	-1.4055701494	0.937322631201457	0.348462745551912	0.226592428433145	REP.PRIMARY	2.5	MLN8054	AURKA	AURORA KINASE INHIBITOR	MLN8054
BRD:BRD-K08864679-001-02-2	LTB4R (1241)	-0.373205626946	-0.733715708306	0.937304084578258	0.348512629660552	0.226626309535566	REP.PRIMARY	2.5	FEXARAMINE	NR1H4	FXR AGONIST
BRD:BRD-K17518951-001-03-0	LTB4R (1241)	-0.373205626946	-0.129090298158	0.937026275885247	0.349258870038578	0.227133233357012	REP.PRIMARY	2.5	PENICILLAMINE-(D)		CHELATING AGENT
BRD:BRD-K47978074-001-02-4	LTB4R (1241)	-0.373205626946	-1.1635671325	0.936849025783487	0.349734045938527	0.227456100483235	REP.PRIMARY	2.5	TROMETAMOL	AMD1, CANT1, DCN, NEIL1, VEGFA
BRD:BRD-M93148412-001-02-6	LTB4R (1241)	-0.373205626946	-0.624246103324568	0.936810975928058	0.349835954957062	0.227525352424419	REP.1M	2.5	LASOFOXIFENE	ESR1, ESR2	SELECTIVE ESTROGEN RECEPTOR MODULATOR (SERM)
BRD:BRD-K90737788-001-02-9	LTB4R (1241)	-0.373205626946	-0.0542938890824847	0.936653089349667	0.350258462013018	0.227812495739534	REP.1M	2.5	GSK2193874	TRPV4	TRANSIENT RECEPTOR POTENTIAL CHANNEL ANTAGONIST
BRD:BRD-K08111712-001-16-7	LTB4R (1241)	-0.373205626946	-0.684965990683	0.936365407376082	0.351026813604637	0.228334805357695	REP.PRIMARY	2.5	CHLORAMPHENICOL	CD55	BACTERIAL 50S RIBOSOMAL SUBUNIT INHIBITOR
BRD:BRD-K22749967-046-02-3	LTB4R (1241)	-0.373205626946	-0.331510669096	0.936329536467421	0.351122484524565	0.228399851722469	REP.PRIMARY	2.5	ABT-239	HRH1, HRH2, HRH3	HISTAMINE RECEPTOR ANTAGONIST
BRD:BRD-K85119730-001-28-9	LTB4R (1241)	-0.373205626946	-0.64335689413	0.936246018375795	0.351345119612427	0.228551230285455	REP.PRIMARY	2.5	TOLBUTAMIDE	ABCC8, KCNJ1, KCNJ11, KCNJ8	ATP CHANNEL BLOCKER
BRD:BRD-K96550715-001-02-6	LTB4R (1241)	-0.373205626946	-0.509653731018	0.936216619477676	0.351423450290092	0.228604493680033	REP.PRIMARY	2.5	LINAGLIPTIN	DPP4	DIPEPTIDYL PEPTIDASE INHIBITOR
BRD:BRD-K01493881-001-29-4	LTB4R (1241)	-0.373205626946	-0.750295481367	0.935967108130442	0.352087450071622	0.229056068347424	REP.PRIMARY	2.5	APIGENIN	AKR1B1, AR, CDK6, CFTR, CYP19A1, CYP1B1, HSD17B1	CASEIN KINASE INHIBITOR, CELL PROLIFERATION INHIBITOR
BRD:BRD-A08545410-003-08-6	LTB4R (1241)	-0.373205626946	-0.525756734457	0.935757532776836	0.35264406963879	0.229434708457145	REP.PRIMARY	2.5	DOXYCYCLINE	MMP8	METALLOPROTEINASE INHIBITOR
BRD:BRD-K30233223-001-04-9	LTB4R (1241)	-0.373205626946	-2.38121923392211	0.935634599543134	0.352970106578105	0.229656534290871	REP.1M	2.5	A-485		HISTONE ACETYLTRANSFERASE INHIBITOR
BRD:BRD-K51207550-001-23-0	LTB4R (1241)	-0.373205626946	-0.347244389762	0.935615314249604	0.353021222792079	0.229691314885655	REP.PRIMARY	2.5	ETHIONAMIDE		MYCOLIC SYNTHESIS INHIBITOR
BRD:BRD-K61128465-001-09-9	LTB4R (1241)	-0.373205626946	0.0323654192884	0.935318097492003	0.353807937310542	0.230226703248492	REP.PRIMARY	2.5	MDIVI-1	DNM1	DYNAMIN INHIBITOR
BRD:BRD-A46717658-236-02-5	LTB4R (1241)	-0.373205626946	0.240983695183	0.935193215410732	0.354137896658543	0.230451303486285	REP.PRIMARY	2.5	AZLOCILLIN		BACTERIAL CELL WALL SYNTHESIS INHIBITOR
BRD:BRD-A27274504-001-01-6	LTB4R (1241)	-0.373205626946	-0.116815361055	0.935153690093801	0.354242255954802	0.230522346126732	REP.PRIMARY	2.40011	BUTOFILOLOL		ADRENERGIC RECEPTOR ANTAGONIST
BRD:BRD-K00004617-001-01-9	LTB4R (1241)	-0.373205626946	-1.05730894647295	0.934676675316884	0.355498962893813	0.231378086176506	REP.1M	2.5	IMIDAZOACRIDINONE		ANTICANCER AGENT
BRD:BRD-K47492008-001-02-7	LTB4R (1241)	-0.373205626946	0.111873436455	0.934587788272384	0.355732576540487	0.231537210868265	REP.PRIMARY	2.5	ALCLOFENAC	PTGS1	CYCLOOXYGENASE INHIBITOR
BRD:BRD-K06204668-001-03-9	LTB4R (1241)	-0.373205626946	0.0452740426512094	0.934243768473167	0.356635081096989	0.232152089398738	REP.1M	2.5	3,4-DCPG-(R)		GLUTAMATE RECEPTOR ANTAGONIST
BRD:BRD-K69346723-001-04-8	LTB4R (1241)	-0.373205626946	-0.985977305325	0.933887230989643	0.357567671629437	0.232787703842618	REP.PRIMARY	2.5	GLUTATHIONE	ESD, GGT1, GLO1, GLRX, GLRX2, GPX1, GPX2, GPX3, GPX4, GPX5, GPX6, GPX7, GPX8, GSR, GSS, GSTA1, GSTA2, GSTA3, GSTA4, GSTA5, GSTK1, GSTM1, GSTM2, GSTM3, GSTM4, GSTM5, GSTO1, GSTO2, GSTP1, GSTT1, GSTZ1, HAGH, HPGDS, LTC4S, MGST1, MGST2, MGST3, TXNDC12	ANTIOXIDANT
BRD:BRD-K08333979-003-02-9	LTB4R (1241)	-0.373205626946	-0.663138955897649	0.933749676116316	0.357926727631054	0.23303248605519	REP.1M	2.5	SB-612111	OPRL1	NOCICEPTIN/ORPHANIN FQ RECEPTOR ANTAGONIST
BRD:BRD-A25004090-001-08-4	LTB4R (1241)	-0.373205626946	-0.00698924586533	0.933688582658727	0.358086065929321	0.233141124625112	REP.PRIMARY	2.5	ERASTIN	VDAC2	ION CHANNEL ANTAGONIST
BRD:BRD-K38473998-001-02-0	LTB4R (1241)	-0.373205626946	0.131552113264	0.933386078737096	0.358873833010695	0.233678337282573	REP.PRIMARY	2.5	CILOMILAST	PDE4A, PDE4B, PDE4D	PHOSPHODIESTERASE INHIBITOR
BRD:BRD-K15791587-003-02-5	LTB4R (1241)	-0.373205626946	-0.248315291095	0.933286026425843	0.359133948378959	0.233855759535795	REP.PRIMARY	2.5	L-733060	TACR1	TACHYKININ ANTAGONIST
BRD:BRD-A79803969-003-16-1	LTB4R (1241)	-0.373205626946	-2.42756780695	0.93304937790972	0.359748326448206	0.234274896644328	REP.PRIMARY	2.5	MEMANTINE	CHRFAM7A, DRD2, GRIN1, GRIN2A, GRIN2B, GRIN3A, HTR3A	GLUTAMATE RECEPTOR ANTAGONIST
BRD:BRD-K38868394-001-01-3	LTB4R (1241)	-0.373205626946	-0.954819622246	0.932886806181914	0.360169691745028	0.234562419312116	REP.PRIMARY	2.5	MK-0773	AR	ANDROGEN RECEPTOR MODULATOR
BRD:BRD-K88789588-001-14-9	LTB4R (1241)	-0.373205626946	-0.0590355611572	0.932840997028834	0.36028832101839	0.234643376181357	REP.PRIMARY	2.5	LETROZOLE	CYP19A1	AROMATASE INHIBITOR
BRD:BRD-A04322457-003-17-9	LTB4R (1241)	-0.373205626946	0.158979561679	0.932791304402009	0.360416956360266	0.234731166044206	REP.PRIMARY	2.5	ISOPRENALINE	ADRB1, ADRB2, ADRB3, MAPK1, PIK3R1, PIK3R2, PIK3R3	ADRENERGIC RECEPTOR AGONIST
BRD:BRD-K31111078-001-04-2	LTB4R (1241)	-0.373205626946	-1.10373641336	0.932619504709075	0.360861274503374	0.235034436196167	REP.PRIMARY	2.5	DIMETHYL-FUMARATE	KEAP1	LIKE (NRF2) ACTIVATOR, NUCLEAR FACTOR ERYTHROID DERIVED
BRD:BRD-K69812556-305-02-0	LTB4R (1241)	-0.373205626946	-0.143253038245	0.932554823361136	0.361028394210041	0.235148518518372	REP.PRIMARY	2.5	WAY-100635	HTR1A	SEROTONIN RECEPTOR ANTAGONIST
BRD:BRD-A50311610-300-10-4	LTB4R (1241)	-0.373205626946	-0.347280329373	0.93250300665814	0.361162210888029	0.235239872621781	REP.PRIMARY	2.5	MECLIZINE	HRH1, NR1I3	CONSTITUTIVE ANDROSTANE RECEPTOR (CAR) AGONIST
BRD:BRD-K34313798-001-01-6	LTB4R (1241)	-0.373205626946	-0.155527480349	0.932477191814478	0.361228856468838	0.235285372187408	REP.PRIMARY	2.5	LY215490	GRIA1, GRIA2, GRIA3, GRIA4, GRIK1	GLUTAMATE RECEPTOR ANTAGONIST
BRD:BRD-K22031190-001-23-6	LTB4R (1241)	-0.373205626946	-0.0681758599951	0.932376159351991	0.361489553752292	0.23546336478298	REP.PRIMARY	2.5	DIFLUNISAL	PTGS1, PTGS2	PROSTANOID RECEPTOR ANTAGONIST
BRD:BRD-K65890018-236-01-1	LTB4R (1241)	-0.373205626946	-0.506512171338	0.932319874604692	0.361634693326141	0.235562468036911	REP.PRIMARY	2.5	SSR128129E
BRD:BRD-K28849549-001-13-4	LTB4R (1241)	-0.373205626946	-0.270028261308	0.932211465703264	0.361914055006673	0.235753236799326	REP.PRIMARY	2.5	MESALAZINE	ALOX5, CHUK, IKBKB, MPO, PPARG, PTGS1, PTGS2	CYCLOOXYGENASE INHIBITOR, LIPOXYGENASE INHIBITOR, PROSTANOID RECEPTOR ANTAGONIST
BRD:BRD-K71026158-304-01-0	LTB4R (1241)	-0.373205626946	-0.605897655761	0.931142719574821	0.364654954419663	0.237626106182598	REP.PRIMARY	2.3974	CARUMONAM		BACTERIAL CELL WALL SYNTHESIS INHIBITOR
BRD:BRD-K59753975-001-02-6	LTB4R (1241)	-0.373205626946	-1.09335764884	0.930916546783008	0.365231957700308	0.238020649677597	REP.PRIMARY	2.5	VINDESINE	TUBB, TUBB1	TUBULIN POLYMERIZATION INHIBITOR
BRD:BRD-A44936478-001-01-1	LTB4R (1241)	-0.373205626946	-0.0278585556894	0.930873392099113	0.365341932827168	0.23809585938701	REP.PRIMARY	2.5	CEPHALOSPORIN-C-ZN		BACTERIAL CELL WALL SYNTHESIS INHIBITOR
BRD:BRD-K14796088-003-26-8	LTB4R (1241)	-0.373205626946	-2.46652439938	0.930569005201285	0.366116547780472	0.238625701371372	REP.PRIMARY	2.5	BERBERINE	LDLR	LDL RECEPTOR ACTIVATOR
BRD:BRD-K82181219-001-04-3	LTB4R (1241)	-0.373205626946	-0.982555227583	0.930202432078049	0.367046911655829	0.239262306144347	REP.PRIMARY	2.5	PYRITINOL
BRD:BRD-K79821389-001-03-5	LTB4R (1241)	-0.373205626946	-2.63635137196	0.929918817688147	0.367764860351663	0.23975373681068	REP.PRIMARY	2.56201	RUBITECAN	TOP1	TOPOISOMERASE INHIBITOR
BRD:BRD-A87435144-001-01-6	LTB4R (1241)	-0.373205626946	-0.121160739941	0.929818645005473	0.368018053090045	0.239927081173217	REP.PRIMARY	2.5	AZD7545	PDK1	PYRUVATE DEHYDROGENASE KINASE INHIBITOR
BRD:BRD-A50049929-001-01-9	LTB4R (1241)	-0.373205626946	-0.328520919365	0.92967130393704	0.368390101164517	0.240181831845523	REP.PRIMARY	2.5	OXAZEPAM	GABRA1, GABRA2, GABRA3, GABRA4, GABRA5, GABRA6, GABRB1, GABRB2, GABRB3, GABRD, GABRE, GABRG1, GABRG2, GABRG3, GABRP, GABRQ, GABRR1, GABRR2, GABRR3	GABA BENZODIAZEPINE SITE RECEPTOR AGONIST
BRD:BRD-K00003216-001-01-9	LTB4R (1241)	-0.373205626946	-0.408788905948158	0.929192462906376	0.369596221406528	0.241007970801866	REP.1M	2.5	RELUGOLIX		GONADOTROPIN RELEASING FACTOR HORMONE RECEPTOR ANTAGONIST
BRD:BRD-K95899059-003-02-8	LTB4R (1241)	-0.373205626946	-0.879669707215	0.929127354266892	0.369759867418038	0.241120093898616	REP.PRIMARY	2.5	LY344864	HTR1A, HTR1B, HTR1D, HTR1E, HTR1F, HTR2A, HTR2B, HTR2C, HTR7	SEROTONIN RECEPTOR AGONIST
BRD:BRD-K00005329-074-01-9	LTB4R (1241)	-0.373205626946	-0.565882504407999	0.92908152540668	0.369875004762416	0.241198985685947	REP.1M	2.5	LEVAMLODIPINE		CALCIUM CHANNEL BLOCKER
BRD:BRD-K87919739-001-08-9	LTB4R (1241)	-0.373205626946	-0.552886468840757	0.928506759362974	0.37131549633333	0.24218633604735	REP.1M	2.5	TYRPHOSTIN-AG-825	ERBB2	PROTEIN TYROSINE KINASE INHIBITOR
BRD:BRD-K25204779-001-01-1	LTB4R (1241)	-0.373205626946	-0.431010643573	0.928340885512208	0.371730009935181	0.242470567821776	REP.PRIMARY	2.5	PRITELIVIR		HELICASE PRIMASE INHIBITOR
BRD:BRD-K07788774-001-02-9	LTB4R (1241)	-0.373205626946	-0.218350206235977	0.927514708806206	0.373786656995859	0.243881563000103	REP.1M	2.5	NTRC-824	NTSR2	NEUROTENSIN RECEPTOR ANTAGONIST
BRD:BRD-K95763993-001-19-3	LTB4R (1241)	-0.373205626946	-0.666901776794	0.927398635413042	0.374074552775281	0.244079178856026	REP.PRIMARY	2.5	TRAPIDIL	PDGFRA	PDGFR TYROSINE KINASE RECEPTOR INHIBITOR
BRD:BRD-K33521504-300-01-6	LTB4R (1241)	-0.373205626946	-0.491471798460263	0.92727101179394	0.374390799415053	0.24429628367809	REP.1M	2.5	GSK-LSD-1	KDM1A	HISTONE LYSINE DEMETHYLASE INHIBITOR
BRD:BRD-K78096648-001-05-7	LTB4R (1241)	-0.373205626946	0.236823170301	0.927120838808646	0.374762525136589	0.244551513381543	REP.PRIMARY	2.5	OXIPEROMIDE		DOPAMINE RECEPTOR ANTAGONIST
BRD:BRD-A67514145-003-05-8	LTB4R (1241)	-0.373205626946	-0.988518822109	0.926786370529032	0.375588902127876	0.245119058396299	REP.PRIMARY	2.5	FURALTADONE		BACTERIAL DNA INHIBITOR
BRD:BRD-K00615600-001-12-9	LTB4R (1241)	-0.373205626946	-0.694138441442	0.92671866423841	0.375755927900248	0.245233794430898	REP.PRIMARY	2.5	AG-14361	PARP1	PARP INHIBITOR
BRD:BRD-K73469236-001-01-8	LTB4R (1241)	-0.373205626946	-0.366295748784	0.92662993165898	0.375974692969717	0.245384084741516	REP.PRIMARY	2.5	NEDAPLATIN		DNA INHIBITOR
BRD:BRD-K00004561-001-01-9	LTB4R (1241)	-0.373205626946	-0.205658998967099	0.926616379679668	0.376008091547703	0.245407030633794	REP.1M	2.5	E-2001		ANTIOXIDANT
BRD:BRD-A91448670-001-08-9	LTB4R (1241)	-0.373205626946	-0.00947171858025217	0.926480755090407	0.376342145456908	0.245636554836646	REP.1M	2.5	MANDELIC-ACID
BRD:BRD-K70505054-003-12-4	LTB4R (1241)	-0.373205626946	-0.50296749431	0.926422276184329	0.376486077019387	0.245735458747764	REP.PRIMARY	2.5	RANITIDINE	HRH2	HISTAMINE RECEPTOR ANTAGONIST
BRD:BRD-M54096567-001-01-9	LTB4R (1241)	-0.373205626946	-0.654095024496	0.926341095029662	0.376685778413848	0.245872695761153	REP.PRIMARY	2.5	SODIUM-GLUCONATE
BRD:BRD-K25835157-001-01-4	LTB4R (1241)	-0.373205626946	-0.553635062112	0.926257675367363	0.376890857972237	0.246013641230115	REP.PRIMARY	2.5	PRT062070	SYK	JAK INHIBITOR, SYK INHIBITOR
BRD:BRD-A14577621-001-01-5	LTB4R (1241)	-0.373205626946	-0.0663829230325	0.925904361749686	0.377758008376933	0.246609750039007	REP.PRIMARY	2.5	PEFICITINIB	JAK1, JAK2, JAK3	JAK INHIBITOR
BRD:BRD-K97799481-230-01-7	LTB4R (1241)	-0.373205626946	-0.238259450045	0.925737076014539	0.378167775057647	0.246891516866451	REP.PRIMARY	2.5	THEOPHYLLINE	ADORA1, ADORA2A, ADORA2B, ADORA3, HDAC2, PDE3A, PDE3B, PDE4A, PDE4B, PDE4C, PDE4D, PDE5A	ADENOSINE RECEPTOR ANTAGONIST	THEOPHYLLINE
BRD:BRD-K97799481-230-01-7	LTB4R (1241)	-0.373205626946	-0.238259450045	0.925737076014539	0.378167775057647	0.246891516866451	REP.PRIMARY	2.5	AMINOPHYLLINE	ADORA1, ADORA2A, ADORA2B, ADORA3, HDAC2, PDE3A, PDE3B, PDE4A, PDE4B, PDE4C, PDE4D, PDE5A	ADENOSINE RECEPTOR ANTAGONIST	THEOPHYLLINE
BRD:BRD-K84683831-001-01-0	LTB4R (1241)	-0.373205626946	-1.60751111904	0.925668336202214	0.378336003246617	0.247007209939796	REP.PRIMARY	2.5	RADEZOLID		BACTERIAL 30S RIBOSOMAL SUBUNIT INHIBITOR, BACTERIAL 50S RIBOSOMAL SUBUNIT INHIBITOR
BRD:BRD-A41387824-001-06-0	LTB4R (1241)	-0.373205626946	-0.162918345494326	0.924644256960014	0.380831981418136	0.24872474469306	REP.1M	2.5	BETA-HYDROXYBUTYRATE	HCAR2
BRD:BRD-K28936863-051-33-0	LTB4R (1241)	-0.373205626946	-0.0537432362765	0.924174225329457	0.381971204721897	0.249509301960821	REP.PRIMARY	2.5	KETOTIFEN	HRH1, PDE4A, PDE4B, PDE4C, PDE4D, PDE7A, PDE7B, PDE8A, PDE8B, PGD	HISTAMINE RECEPTOR AGONIST, LEUKOTRIENE RECEPTOR ANTAGONIST, PHOSPHODIESTERASE INHIBITOR	KETOTIFEN (FUMARATE)
BRD:BRD-K28936863-051-33-0	LTB4R (1241)	-0.373205626946	-0.0537432362765	0.924174225329457	0.381971204721897	0.249509301960821	REP.PRIMARY	2.5	KETOTIFEN (FUMARATE)	HRH1, PDE4A, PDE4B, PDE4C, PDE4D, PDE7A, PDE7B, PDE8A, PDE8B, PGD	HISTAMINE RECEPTOR AGONIST, LEUKOTRIENE RECEPTOR ANTAGONIST, PHOSPHODIESTERASE INHIBITOR	KETOTIFEN (FUMARATE)
BRD:BRD-K00003138-001-01-9	LTB4R (1241)	-0.373205626946	-0.312536930514055	0.923953319779936	0.382505245542641	0.249877221304022	REP.1M	2.5	ASIVATREP		TRANSIENT RECEPTOR POTENTIAL CHANNEL ANTAGONIST
BRD:BRD-K00003353-003-01-9	LTB4R (1241)	-0.373205626946	-0.331024257207234	0.923527414000097	0.383532417913131	0.250585123867061	REP.1M	2.5	CHLORTETRACYCLINE		PROTEIN SYNTHESIS INHIBITOR
BRD:BRD-K76210423-001-01-6	LTB4R (1241)	-0.373205626946	-1.15856751444	0.923208713824945	0.384298934057448	0.251113601431274	REP.PRIMARY	2.5	RESIQUIMOD	TLR7, TLR8	TOLL-LIKE RECEPTOR AGONIST
BRD:BRD-K58529924-001-01-5	LTB4R (1241)	-0.373205626946	-0.900070355163	0.922965279308722	0.384883220198768	0.251516562473135	REP.PRIMARY	2.64858	ONC201	TNFSF10	AKT INHIBITOR, MAP KINASE INHIBITOR
BRD:BRD-K15164005-001-05-6	LTB4R (1241)	-0.373205626946	-0.537729903007	0.922781291071307	0.385324134786249	0.251820715755586	REP.PRIMARY	2.5	APOPTOSIS-ACTIVATOR-II	BCHE, CES1	CARBOXYLESTERASE INHIBITOR
BRD:BRD-K00004557-001-01-9	LTB4R (1241)	-0.373205626946	-0.22565341570681	0.922629692694928	0.385686984687924	0.252071063695273	REP.1M	2.5	MK-0608		ANTIVIRAL
BRD:BRD-K39381259-001-01-0	LTB4R (1241)	-0.373205626946	-0.971796677429	0.922126546454364	0.386888397763681	0.252900271581328	REP.PRIMARY	2.5	DMH1	ACVR1	ALK TYROSINE KINASE RECEPTOR INHIBITOR
BRD:BRD-K52579889-001-01-9	LTB4R (1241)	-0.373205626946	-0.5781504837	0.922111518775011	0.386924213435193	0.25292499828562	REP.PRIMARY	2.49999	TGR-1202		PI3K INHIBITOR
BRD:BRD-K16277217-001-10-9	LTB4R (1241)	-0.373205626946	-0.896126247142	0.921940645343938	0.387331184469832	0.253205994461615	REP.PRIMARY	2.5	PIPERACETAZINE		DOPAMINE RECEPTOR ANTAGONIST
BRD:BRD-K62736196-015-13-6	LTB4R (1241)	-0.373205626946	0.136016012534	0.921802406229412	0.387660062257729	0.253433108646608	REP.PRIMARY	2.5	GUANABEN-ACETATE	ADRA2A, ADRA2B, ADRA2C	ADRENERGIC RECEPTOR AGONIST
BRD:BRD-K15976406-001-03-3	LTB4R (1241)	-0.373205626946	-0.556192125085	0.921708999716741	0.387882095283043	0.253586457969963	REP.PRIMARY	2.5	TELBIVUDINE	TK2	DNA POLYMERASE INHIBITOR
BRD:BRD-K70281171-050-08-9	LTB4R (1241)	-0.373205626946	-0.671225347191	0.921612463590432	0.388111410492882	0.253744853126577	REP.PRIMARY	2.5	U-99194	DRD3	DOPAMINE RECEPTOR ANTAGONIST
BRD:BRD-A07164067-001-01-2	LTB4R (1241)	-0.373205626946	-0.47913018465	0.921521723669891	0.388326811853718	0.253893652672076	REP.PRIMARY	2.5	MELUADRINE
BRD:BRD-K00673382-001-18-9	LTB4R (1241)	-0.373205626946	-0.441203648513	0.921377047511363	0.388669958086863	0.254130728823761	REP.PRIMARY	2.5	FAMOTIDINE	HRH2	HISTAMINE RECEPTOR ANTAGONIST
BRD:BRD-A29281099-003-03-2	LTB4R (1241)	-0.373205626946	-1.43342379416	0.92112262404527	0.389272541379373	0.254547137500251	REP.PRIMARY	2.5	CLORPRENALINE	ADRB1, ADRB2	ADRENERGIC RECEPTOR AGONIST
BRD:BRD-K91876515-001-03-9	LTB4R (1241)	-0.373205626946	-1.39893039908972	0.921077600041101	0.389379062999701	0.254620760083424	REP.1M	2.5	S63845		MCL1 INHIBITOR
BRD:BRD-K83144676-001-09-5	LTB4R (1241)	-0.373205626946	-0.397159836941	0.920994637437152	0.389575253079568	0.254756366582423	REP.PRIMARY	2.5	OLMESARTAN	AGTR1	ANGIOTENSIN RECEPTOR ANTAGONIST
BRD:BRD-K01244426-236-12-1	LTB4R (1241)	-0.373205626946	0.265002516071	0.920650686798818	0.39038738824002	0.25531784414888	REP.PRIMARY	2.5	CLOXACILLIN		BACTERIAL CELL WALL SYNTHESIS INHIBITOR
BRD:BRD-K00003264-001-01-9	LTB4R (1241)	-0.373205626946	-0.0829784418485243	0.920570890359578	0.390575518718947	0.25544793993283	REP.1M	2.5	ZOLIFLODACIN		ANTIBACTERIAL
BRD:BRD-K91825936-001-01-2	LTB4R (1241)	-0.373205626946	-0.775133450189	0.920261696967117	0.391303474422606	0.255951441417311	REP.PRIMARY	2.5	ZK-811752	CCR1	CC CHEMOKINE RECEPTOR ANTAGONIST	ZK811752
BRD:BRD-K91825936-001-01-2	LTB4R (1241)	-0.373205626946	-0.775133450189	0.920261696967117	0.391303474422606	0.255951441417311	REP.PRIMARY	2.5	ZK811752	CCR1	CC CHEMOKINE RECEPTOR ANTAGONIST	ZK811752
BRD:BRD-K61871885-001-01-3	LTB4R (1241)	-0.373205626946	-0.198918160993298	0.919647245709404	0.392745392664392	0.256949266313576	REP.1M	2.5	WAY-316606	SFRP1	SECRETED FRIZZLED RELATED PROTEIN INHIBITOR
BRD:BRD-K81647657-001-04-3	LTB4R (1241)	-0.373205626946	-1.00639197931	0.91957374411362	0.392917458427158	0.257068382468743	REP.PRIMARY	2.5	3-METHYLADENINE	PI3	PI3K INHIBITOR
BRD:BRD-K66956375-001-11-3	LTB4R (1241)	-0.373205626946	-0.440454113825	0.919430098876241	0.393253472051329	0.257301022455187	REP.PRIMARY	2.5	OLEOYLETHANOLAMIDE	CNR1, GPR119, GPR55, PPARA	CANNABINOID RECEPTOR AGONIST, GLUCOSE DEPENDENT INSULINOTROPIC RECEPTOR AGONIST, POTASSIUM CHANNEL BLOCKER, PPAR RECEPTOR AGONIST
BRD:BRD-K88677950-001-03-9	LTB4R (1241)	-0.373205626946	-0.0724429749316	0.919232390906473	0.393715394045458	0.257620894830026	REP.PRIMARY	2.5	PD-198306	MAP2K1, MAP2K2	MAP KINASE INHIBITOR, MEK INHIBITOR
BRD:BRD-A62057054-001-03-1	LTB4R (1241)	-0.373205626946	-0.0623714007588	0.919213648968868	0.393759149162707	0.25765119800148	REP.PRIMARY	2.5	MDL-11939	HTR2A, HTR2B, HTR2C	SEROTONIN RECEPTOR ANTAGONIST
BRD:BRD-K45158365-001-11-4	LTB4R (1241)	-0.373205626946	-1.21759134338	0.919054226135161	0.394131106896042	0.25790882709624	REP.PRIMARY	2.5	VALSARTAN	AGTR1	ANGIOTENSIN RECEPTOR ANTAGONIST
BRD:BRD-A09735281-001-02-5	LTB4R (1241)	-0.373205626946	-0.482831517612	0.918785157119273	0.39475794489448	0.258343095130801	REP.PRIMARY	2.5	BOCEPREVIR	CMA1, CTSA, CTSF, CTSK, CTSL, CTSS	HCV INHIBITOR
BRD:BRD-K62537556-001-02-5	LTB4R (1241)	-0.373205626946	-0.562009029058	0.918454020153432	0.395527764972321	0.258876594154881	REP.PRIMARY	2.5	4-IBP	SIGMAR1	SIGMA RECEPTOR AGONIST
BRD:BRD-K61295575-001-03-6	LTB4R (1241)	-0.373205626946	-0.435962570957	0.918244357584072	0.396014267123061	0.259213848093765	REP.PRIMARY	2.5	BLEBBISTATIN-(-)		ATPASE INHIBITOR
BRD:BRD-K62289640-003-05-9	LTB4R (1241)	-0.373205626946	-0.869084563512385	0.917600422676501	0.397504043129006	0.260247073411936	REP.1M	2.5	LYLAMINE	CNR1	CANNABINOID RECEPTOR AGONIST
BRD:BRD-K00005246-001-01-9	LTB4R (1241)	-0.373205626946	-1.2800784030976	0.917485509060022	0.397769205274706	0.260431051132806	REP.1M	2.5	CK-101		EGFR INHIBITOR
BRD:BRD-K39576764-071-01-6	LTB4R (1241)	-0.373205626946	-4.45045416468732	0.916948906997026	0.399004639016841	0.261288537693133	REP.1M	2.5	MIVOBULIN		MICROTUBULE INHIBITOR
BRD:BRD-K96319534-003-03-9	LTB4R (1241)	-0.373205626946	-0.154837010409	0.916561728332955	0.399893233445262	0.261905601731441	REP.PRIMARY	2.5	PHENTERMINE	MAOA, MAOB, SLC6A2, SLC6A3, SLC6A4	DOPAMINE UPTAKE INHIBITOR, SEROTONIN REUPTAKE INHIBITOR
BRD:BRD-A96485169-001-14-3	LTB4R (1241)	-0.373205626946	0.0724461450266	0.916260195583426	0.40058364168975	0.262385220087073	REP.PRIMARY	2.5	EBPC	AKR1B1	ALDOSE REDUCTASE INHIBITOR
BRD:BRD-K00519864-341-03-3	LTB4R (1241)	-0.373205626946	-0.597317483628	0.915992513294559	0.401195358383315	0.262810304384512	REP.PRIMARY	2.39	PERAMIVIR		NEURAMINIDASE INHIBITOR
BRD:BRD-K00003142-003-01-9	LTB4R (1241)	-0.373205626946	-0.28166616174194	0.915613653458674	0.402059246380504	0.263410835382193	REP.1M	2.5	DASOTRALINE		DOPAMINE-NOREPINEPHRINE-SEROTONIN REUPTAKE INHIBITOR
BRD:BRD-K02900412-001-11-3	LTB4R (1241)	-0.373205626946	-0.58666637766	0.915574381654011	0.402148668602639	0.263473011361463	REP.PRIMARY	2.5	CLOFOCTOL		PROTEIN SYNTHESIS INHIBITOR
BRD:BRD-K38183498-001-02-0	LTB4R (1241)	-0.373205626946	-0.826805001452	0.915164965652047	0.403079502881365	0.264120386375761	REP.PRIMARY	2.5	CLONAZEPAM	GABRA1, GABRA2, GABRA3, GABRA4, GABRA5, GABRA6, GABRB1, GABRB2, GABRB3, GABRD, GABRE, GABRG1, GABRG2, GABRG3, GABRP, GABRQ, TSPO	GABA BENZODIAZEPINE SITE RECEPTOR AGONIST
BRD:BRD-K00003132-001-01-9	LTB4R (1241)	-0.373205626946	-0.277253425944385	0.915155503469338	0.403100985448786	0.26413533045513	REP.1M	2.5	LGD-6972		GLUCAGON RECEPTOR ANTAGONIST
BRD:BRD-K87036601-001-01-6	LTB4R (1241)	-0.373205626946	-0.419186110857	0.91514654979128	0.403121312268548	0.264149470695367	REP.PRIMARY	2.5	AZODICARBONAMIDE		DNA SYNTHESIS INHIBITOR
BRD:BRD-K47407372-001-17-1	LTB4R (1241)	-0.373205626946	-0.295834617002	0.914977913914587	0.403503924452427	0.264415658577872	REP.PRIMARY	2.5	NIFENAZONE		ANALGESIC AGENT
BRD:BRD-A05674712-001-06-0	LTB4R (1241)	-0.373205626946	-0.301840110868	0.914852202204528	0.403788865772108	0.264613927559248	REP.PRIMARY	2.5	MEVALONIC-D,-L-ACID-LACTONE			MEVALONIC-D,-L-ACID-LACTONE
BRD:BRD-A05674712-001-06-0	LTB4R (1241)	-0.373205626946	-0.301840110868	0.914852202204528	0.403788865772108	0.264613927559248	REP.PRIMARY	2.5	D,L-MEVALONIC-ACID-LACTONE			MEVALONIC-D,-L-ACID-LACTONE
BRD:BRD-K15507868-001-03-7	LTB4R (1241)	-0.373205626946	-0.261782312701	0.914476808248236	0.404638316495262	0.265205157550195	REP.PRIMARY	2.5	TESAGLITAZAR	PPARA, PPARG	INSULIN SENSITIZER, PPAR RECEPTOR AGONIST
BRD:BRD-K06980535-003-25-9	LTB4R (1241)	-0.373205626946	-0.40400902842	0.91439659876066	0.404819540258295	0.265331323341604	REP.PRIMARY	2.5	PROMAZINE	ADRA1A, ADRA1B, ADRA1D, CHRM1, CHRM2, CHRM3, CHRM4, CHRM5, DRD1, DRD2, DRD3, DRD4, HRH1, HTR2A, HTR2C	DOPAMINE RECEPTOR ANTAGONIST
BRD:BRD-K00003367-001-01-9	LTB4R (1241)	-0.373205626946	-0.554422214407016	0.914214754104867	0.405230037604541	0.265617147579024	REP.1M	2.5	UKI-1		UROKINASE INHIBITOR
BRD:BRD-K46731503-050-01-8	LTB4R (1241)	-0.373205626946	-0.263670540777	0.914211330090814	0.405237762225566	0.265622526682419	REP.PRIMARY	2.5	FESOTERODINE	CHRM1, CHRM2, CHRM3, CHRM4, CHRM5	ACETYLCHOLINE RECEPTOR ANTAGONIST
BRD:BRD-K88554883-001-03-2	LTB4R (1241)	-0.373205626946	-1.06204066499823	0.913953157088657	0.405819697215003	0.266027819871947	REP.1M	2.5	ON123300	CDK4, NUAK1, PDGFRB	CDK INHIBITOR
BRD:BRD-A75552914-001-15-0	LTB4R (1241)	-0.373205626946	0.00148643694244	0.913905150402901	0.405927796617885	0.26610311916281	REP.PRIMARY	2.5	ISOXICAM	PTGS1, PTGS2	CYCLOOXYGENASE INHIBITOR
BRD:BRD-K42673188-001-01-1	LTB4R (1241)	-0.373205626946	-1.18561343486	0.91390220093778	0.405934436973609	0.26610774479444	REP.PRIMARY	2.36336	VERUBULIN	TUBB	TUBULIN POLYMERIZATION INHIBITOR
BRD:BRD-K44353683-001-08-3	LTB4R (1241)	-0.373205626946	-1.44306508449	0.913787356124726	0.406192894800713	0.266287796555774	REP.PRIMARY	2.5	NATEGLINIDE	ABCC8, KCNJ10, KCNJ11, PPARG	INSULIN SECRETAGOGUE
BRD:BRD-K79450420-001-01-8	LTB4R (1241)	-0.373205626946	-0.191969545836	0.913783155505993	0.406202344544577	0.26629438004325	REP.PRIMARY	2.5	INCB-024360	IDO1	INDOLEAMINE 2,3-DIOXYGENASE INHIBITOR	INCB-024360
BRD:BRD-K79450420-001-01-8	LTB4R (1241)	-0.373205626946	-0.191969545836	0.913783155505993	0.406202344544577	0.26629438004325	REP.PRIMARY	2.5	EPACADOSTAT	IDO1	INDOLEAMINE 2,3-DIOXYGENASE INHIBITOR	INCB-024360
BRD:BRD-A71033472-003-23-9	LTB4R (1241)	-0.373205626946	-0.830532551672	0.913708816198084	0.406369535277801	0.266410864195168	REP.PRIMARY	2.5	FENDILINE	HTR2B	CALCIUM CHANNEL BLOCKER
BRD:BRD-A51747092-003-03-0	LTB4R (1241)	-0.373205626946	-0.355476701727	0.913353148403541	0.407168302181467	0.26696750735434	REP.PRIMARY	2.5	MOPROLOL		ADRENERGIC RECEPTOR ANTAGONIST
BRD:BRD-A81541225-001-06-8	LTB4R (1241)	-0.373205626946	-0.737099265018	0.913198525560265	0.40751497262623	0.267209161899489	REP.PRIMARY	2.5	OLIGOMYCIN-A	ATP5A1	ATP SYNTHASE INHIBITOR, ATPASE INHIBITOR
BRD:BRD-K19333160-001-01-3	LTB4R (1241)	-0.373205626946	0.222892906816	0.913031026832679	0.407890112702998	0.267470707975782	REP.PRIMARY	2.5	RKI-1447	CDC42BPA, DMPK, LIMK1, MYLK, PAK1, PKN1, ROCK1, ROCK2	RHO ASSOCIATED KINASE INHIBITOR
BRD:BRD-K00003359-001-01-9	LTB4R (1241)	-0.373205626946	0.0804781515713003	0.913022149733289	0.407909982834942	0.267484562686079	REP.1M	2.5	BAY-1436032		ISOCITRATE DEHYDROGENASE INHIBITOR
BRD:BRD-A63546914-003-02-0	LTB4R (1241)	-0.373205626946	-0.986701008274	0.912997339458143	0.40796551097164	0.267523281122485	REP.PRIMARY	2.5	RO-04-5595	GRIN2B	GLUTAMATE RECEPTOR ANTAGONIST
BRD:BRD-K14571191-001-01-6	LTB4R (1241)	-0.373205626946	-0.511935908405	0.912826741289707	0.408347083234855	0.267789370770852	REP.PRIMARY	2.5	ZOMETAPINE
BRD:BRD-K33459542-001-07-4	LTB4R (1241)	-0.373205626946	0.0984401742355	0.912790773375004	0.408427477089217	0.267845439817976	REP.PRIMARY	2.5	DITOLYLGUANIDINE	GRIN1, GRIN2A, GRIN2B, SIGMAR1	SIGMA RECEPTOR AGONIST
BRD:BRD-K25991633-001-01-9	LTB4R (1241)	-0.373205626946	-0.434026789805	0.912756050199196	0.408505070745472	0.267899558019838	REP.PRIMARY	2.5	BMS-649	RXRA	RETINOID RECEPTOR AGONIST
BRD:BRD-K00003251-001-01-9	LTB4R (1241)	-0.373205626946	0.307528957849219	0.912710946043917	0.408605835704311	0.267969840271147	REP.1M	2.5	PEMAFIBRATE		PPAR RECEPTOR AGONIST
BRD:BRD-K17415526-001-03-5	LTB4R (1241)	-0.373205626946	-0.58345140554	0.91229522360161	0.40953317935631	0.268616813704608	REP.PRIMARY	2.5	TYRPHOSTIN-AG-835	EGFR	PROTEIN TYROSINE KINASE INHIBITOR
BRD:BRD-A30886737-001-02-9	LTB4R (1241)	-0.373205626946	-0.555283573099	0.911940590053858	0.410322263851502	0.269167561318066	REP.PRIMARY	2.5	FLORFENICOL		PROTEIN SYNTHESIS INHIBITOR
BRD:BRD-K88625236-001-04-2	LTB4R (1241)	-0.373205626946	-2.04928607564	0.911889275030328	0.4104362923581	0.269247166113676	REP.PRIMARY	2.5	NONOXYNOL-9		MEMBRANE INTEGRITY INHIBITOR
BRD:BRD-K64931368-003-01-4	LTB4R (1241)	-0.373205626946	-0.641596541686	0.911793331046987	0.410649389940178	0.269395944341998	REP.PRIMARY	2.5	AMINOCAPROIC-ACID	LPA, PLAT, PLG	PLASMINOGEN ACTIVATOR INHIBITOR
BRD:BRD-K07798980-001-01-9	LTB4R (1241)	-0.373205626946	-0.226452875384	0.911603593384842	0.41107041796734	0.269689939311999	REP.PRIMARY	2.5	PSI-6130		RNA POLYMERASE INHIBITOR
BRD:BRD-K20372197-001-03-1	LTB4R (1241)	-0.373205626946	-0.82829320074	0.91148494694531	0.411333431041176	0.269873626849197	REP.PRIMARY	2.5	DROXIDOPA	ADRA1A, ADRA1B, ADRA1D, ADRA2A, ADRA2B, ADRA2C, ADRB1, ADRB2, ADRB3, PAH	NOREPINEPHRINE PRECURSOR
BRD:BRD-K80353138-001-12-1	LTB4R (1241)	-0.373205626946	-0.383855240304	0.9109118784599	0.412600956955575	0.270759198989936	REP.PRIMARY	2.5	SILIBININ	ALOX5	CYTOCHROME P450 INHIBITOR
BRD:BRD-A64808605-003-02-7	LTB4R (1241)	-0.373205626946	-0.443827507913	0.910588894189967	0.413313278008212	0.271257115488325	REP.PRIMARY	2.5	AH11110	ADRA1B	ADRENERGIC RECEPTOR LIGAND
BRD:BRD-K89899948-001-01-7	LTB4R (1241)	-0.373205626946	-2.17344127241092	0.910552222583461	0.41339406133654	0.271313594652497	REP.1M	2.5	AI-10-49	CBFB	CORE BINDING FACTOR INHIBITOR
BRD:BRD-K17894950-001-14-3	LTB4R (1241)	-0.373205626946	-0.539227934905	0.910451760872064	0.413615269453338	0.271468262584636	REP.PRIMARY	2.5	INDIRUBIN	CDK1, CDK5, GSK3A	CDK INHIBITOR, GLYCOGEN SYNTHASE KINASE INHIBITOR
BRD:BRD-K60918217-001-03-8	LTB4R (1241)	-0.373205626946	-0.158717913406	0.910394174971943	0.413742004366435	0.271556882878982	REP.PRIMARY	2.56	LAQUINIMOD	CXCL2	IMMUNOSUPPRESSANT
BRD:BRD-A48180038-003-24-3	LTB4R (1241)	-0.373205626946	0.092098291401	0.910348225474505	0.413843096324464	0.271627576173351	REP.PRIMARY	2.5	TRIHEXYPHENIDYL	CHRM1, CHRM2, CHRM3, CHRM4, CHRM5	ACETYLCHOLINE RECEPTOR ANTAGONIST
BRD:BRD-K55430733-003-03-9	LTB4R (1241)	-0.373205626946	-0.401179496796475	0.910325260665094	0.41389360927058	0.271662901057791	REP.1M	2.5	WAY-629	HTR2C	SEROTONIN RECEPTOR AGONIST
BRD:BRD-K00004723-001-01-9	LTB4R (1241)	-0.373205626946	-0.187805276789763	0.909717195007553	0.415228401133146	0.272596675692233	REP.1M	2.5	HP-228		NITRIC OXIDE SYNTHASE INHIBITOR
BRD:BRD-K29570907-001-07-3	LTB4R (1241)	-0.373205626946	-0.0732888948959	0.909105800391703	0.416565293434488	0.273532546770881	REP.PRIMARY	2.42067	SULMETOZINE	GAST	GASTRIN INHIBITOR
BRD:BRD-A17411484-001-11-9	LTB4R (1241)	-0.373205626946	-0.425037372426	0.909052601262422	0.416681374839365	0.273613837507024	REP.PRIMARY	2.5	CARPROFEN	PTGS1, PTGS2	CYCLOOXYGENASE INHIBITOR
BRD:BRD-K64838454-001-01-0	LTB4R (1241)	-0.373205626946	-0.33723326039	0.908448895691823	0.417995937679191	0.274534746294525	REP.PRIMARY	2.5	DIPRAGLURANT	GRM5	GLUTAMATE RECEPTOR NEGATIVE ALLOSTERIC MODULATOR
BRD:BRD-K21123171-001-02-9	LTB4R (1241)	-0.373205626946	-1.20663309034	0.908289360669491	0.418342488034155	0.274777622013845	REP.PRIMARY	2.5	PRAMIRACETAM		ACETYLCHOLINE RECEPTOR AGONIST
BRD:BRD-A64698388-003-01-7	LTB4R (1241)	-0.373205626946	-0.728156799586	0.907466434508003	0.420124588951102	0.276027261771362	REP.PRIMARY	2.5	LEVO-PHENCYNONATE	CHRM1	ACETYLCHOLINE RECEPTOR ANTAGONIST
BRD:BRD-A45906415-001-01-9	LTB4R (1241)	-0.373205626946	-0.520205158134	0.907424248393294	0.420215698692785	0.276091179960495	REP.PRIMARY	2.5	K-MAP
BRD:BRD-A75140635-003-10-9	LTB4R (1241)	-0.373205626946	-0.0980078460193	0.907220414020625	0.420655584040252	0.276399824082495	REP.PRIMARY	2.5	ISOQUINOLINE,-6,7-DIMETHOXY-1-METHYL-1,2,3,4-TETRAHYDRO,
BRD:BRD-K06159959-001-03-9	LTB4R (1241)	-0.373205626946	0.0998538630085652	0.907167325423322	0.420770060346855	0.276480157385648	REP.1M	2.5	CCMQ		HOMOQUINOLINIC ACID BINDING INHIBITOR
BRD:BRD-K70177501-003-01-4	LTB4R (1241)	-0.373205626946	-1.83863539214	0.906782441505989	0.421598865957248	0.277061908889386	REP.PRIMARY	2.5	INH1	NDC80	HEC1 INHIBITOR
BRD:BRD-K05048137-001-03-9	LTB4R (1241)	-0.373205626946	-0.535797882262	0.906757931137205	0.421651579292402	0.277098917551474	REP.PRIMARY	1.57	PHYTOSPHINGOSINE
BRD:BRD-K07736136-001-04-6	LTB4R (1241)	-0.373205626946	-0.547208076784	0.906685911506075	0.421806422279697	0.277207634573493	REP.PRIMARY	2.51	VX-702	IL1B, IL6, MAPK11, MAPK12, MAPK14, TNF	P38 MAPK INHIBITOR
BRD:BRD-K06388322-312-02-6	LTB4R (1241)	-0.373205626946	-0.255804380622	0.90645219740578	0.422308434462577	0.277560162460754	REP.PRIMARY	2.5	PRAMIPEXOLE	ADRA2A, ADRA2B, ADRA2C, DRD1, DRD2, DRD3, DRD4, DRD5, HTR1A, HTR1B, HTR1D, HTR2A, HTR2B, HTR2C	DOPAMINE RECEPTOR AGONIST
BRD:BRD-K10843433-001-23-5	LTB4R (1241)	-0.373205626946	-0.341600436999	0.906387171646779	0.422447979133706	0.277658171030196	REP.PRIMARY	2.58	PHENYLBUTAZONE	PTGIS, PTGS1, PTGS2	CYCLOOXYGENASE INHIBITOR, PROSTANOID RECEPTOR ANTAGONIST
BRD:BRD-K15567136-003-27-2	LTB4R (1241)	-0.373205626946	-1.57744498326	0.906324207654639	0.42258304582554	0.277753041209125	REP.PRIMARY	2.5	PAPAVERINE	PDE10A, PDE4B, PDE5A	PHOSPHODIESTERASE INHIBITOR
BRD:BRD-K47639036-003-06-6	LTB4R (1241)	-0.373205626946	-0.788232918083	0.906105531954185	0.423051728470672	0.278082292738919	REP.PRIMARY	2.5	FLAVOXATE	CHRM1, CHRM2	ACETYLCHOLINE RECEPTOR ANTAGONIST
BRD:BRD-K28492574-001-01-6	LTB4R (1241)	-0.373205626946	-0.682464381846	0.905834017942712	0.423632779583643	0.278490594014328	REP.PRIMARY	2.5	PICONOL
BRD:BRD-K58626373-003-07-8	LTB4R (1241)	-0.373205626946	-0.881365774129	0.90538464766176	0.424592321855202	0.279165127174734	REP.PRIMARY	2.5	DEXFENFLURAMINE	HTR2C, SLC6A4	SEROTONIN RECEPTOR AGONIST
BRD:BRD-K23677682-003-01-2	LTB4R (1241)	-0.373205626946	-1.2039220037	0.905294852544327	0.424783744929989	0.279299732679274	REP.PRIMARY	2.5	VORELOXIN	TOP2A	TOPOISOMERASE INHIBITOR
BRD:BRD-K34154330-003-06-4	LTB4R (1241)	-0.373205626946	-0.801244360024	0.904988389299627	0.425436264595376	0.279758674013151	REP.PRIMARY	2.5	TRACAZOLATE	GABRA1	GABA RECEPTOR MODULATOR
BRD:BRD-K00003292-001-01-9	LTB4R (1241)	-0.373205626946	-0.456045716440368	0.904898093369247	0.425628289258011	0.279893761708128	REP.1M	2.5	GSK2981278		ROR MODULATOR
BRD:BRD-K57291914-003-09-4	LTB4R (1241)	-0.373205626946	-0.0454835501105	0.904777173351197	0.425885273967788	0.280074569336269	REP.PRIMARY	2.5	MOROXYDINE		ANTIVIRAL
BRD:BRD-A01563671-001-02-7	LTB4R (1241)	-0.373205626946	0.113639939398	0.904745168248633	0.425953260969736	0.280122407231042	REP.PRIMARY	2.5	CLEVIPREX	CACNA1C, CACNA1D, CACNA1F, CACNA1S	CALCIUM CHANNEL BLOCKER
BRD:BRD-K00003146-318-01-9	LTB4R (1241)	-0.373205626946	-0.0986564049997006	0.904399888770406	0.426685881172646	0.280638010421073	REP.1M	2.5	MIW-815		INTERFERON INDUCER
BRD:BRD-K24556407-001-02-3	LTB4R (1241)	-0.373205626946	-0.405267064707	0.90369184492711	0.428183429632951	0.281692568355429	REP.PRIMARY	2.5	ETP-46464		ATR KINASE INHIBITOR
BRD:BRD-K33127281-001-05-6	LTB4R (1241)	-0.373205626946	-1.45334973743	0.903430614939616	0.428734327981591	0.282080713351945	REP.PRIMARY	2.5	ADAPALENE	RARA, RARB, RARG, RXRA, RXRB, RXRG	RETINOID RECEPTOR AGONIST
BRD:BRD-K01662324-001-01-8	LTB4R (1241)	-0.373205626946	-0.730501710453	0.903124057674879	0.429379711268315	0.282535572260821	REP.PRIMARY	2.61895	PRIRALFINAMIDE	CACNA1B	SODIUM CHANNEL BLOCKER
BRD:BRD-K97233161-003-01-5	LTB4R (1241)	-0.373205626946	-0.0276879696909	0.903080021331152	0.429472321660577	0.282600855699691	REP.PRIMARY	2.5	ABT-491	PTAFR	PLATELET ACTIVATING FACTOR RECEPTOR ANTAGONIST
BRD:BRD-A29623586-001-01-3	LTB4R (1241)	-0.373205626946	-0.534075979573	0.902848091630779	0.42995967652637	0.282944457124315	REP.PRIMARY	2.5	ANISODAMINE	ADRA1A	LIPID PEROXIDASE INHIBITOR
BRD:BRD-K00004301-001-01-9	LTB4R (1241)	-0.373205626946	0.283096894870021	0.902340375801007	0.431024182847434	0.283695277003208	REP.1M	2.5	ML213	KCNQ4	POTASSIUM CHANNEL ACTIVATOR
BRD:BRD-K38436528-003-26-1	LTB4R (1241)	-0.373205626946	-0.908486067247	0.902179304701959	0.431361220055176	0.283933084936583	REP.PRIMARY	2.5	IMIPRAMINE	ADRA1A, ADRA1B, ADRA1D, CHRM1, CHRM2, CHRM3, CHRM4, CHRM5, DRD1, DRD2, DRD5, HRH1, HTR1A, HTR2A, HTR2C, HTR6, HTR7, KCND2, KCND3, KCNH1, KCNH2, SLC6A2, SLC6A3, SLC6A4	NOREPINEPHRINE REPUTAKE INHIBITOR, SEROTONIN REUPTAKE INHIBITOR
BRD:BRD-A10039652-001-01-2	LTB4R (1241)	-0.373205626946	-0.645445748725	0.902046305145206	0.43163927459614	0.284129307644216	REP.PRIMARY	2.5	TIPRANAVIR		HIV PROTEASE INHIBITOR
BRD:BRD-K06147391-300-06-8	LTB4R (1241)	-0.373205626946	-0.63210406534	0.901646715799818	0.43247335165002	0.284718088440242	REP.PRIMARY	2.5	TELENZEPINE	CHRM1	ACETYLCHOLINE RECEPTOR ANTAGONIST
BRD:BRD-K00005241-001-01-9	LTB4R (1241)	-0.373205626946	-0.187917492779951	0.901221058340422	0.433359670486041	0.285344033457696	REP.1M	2.5	RIPRETINIB		RECEPTOR TYROSINE PROTEIN KINASE INHIBITOR
BRD:BRD-K92492521-001-02-9	LTB4R (1241)	-0.373205626946	-0.761248287144	0.901196358919909	0.43341103201176	0.285380315578019	REP.PRIMARY	2.5	LY255283	LTB4R, LTB4R2	LEUKOTRIENE RECEPTOR ANTAGONIST
BRD:BRD-K48449073-034-03-9	LTB4R (1241)	-0.373205626946	-0.497529698869514	0.901105006396703	0.433600931095401	0.285514470179774	REP.1M	2.5	Y-29794	PREP	PROLYL ENDOPEPTIDASE INHIBITOR
BRD:BRD-A72212290-300-01-4	LTB4R (1241)	-0.373205626946	-0.650052467183	0.900858428039742	0.434112995232537	0.28587628678428	REP.PRIMARY	2.5	EPRAZINONE		MUCOLYTIC AGENT
BRD:BRD-K00003464-001-01-9	LTB4R (1241)	-0.373205626946	0.0940812730136208	0.900754198813888	0.434329222271714	0.286029099221036	REP.1M	2.5	POCAPAVIR		ENTEROVIRUS CAPSID INHIBITOR
BRD:BRD-K21672174-001-03-0	LTB4R (1241)	-0.373205626946	-0.442872855551	0.900749569404511	0.434338823060509	0.286035884721111	REP.PRIMARY	2.5	RO-28-1675	GCK	GLUCOKINASE ACTIVATOR
BRD:BRD-K76614248-001-01-2	LTB4R (1241)	-0.373205626946	-0.308486326735	0.900577317860892	0.434695864432228	0.286288253789068	REP.PRIMARY	2.70748	ATIZORAM	PDE4A, PDE4B, PDE4C, PDE4D	PHOSPHODIESTERASE INHIBITOR
BRD:BRD-K94080537-001-09-7	LTB4R (1241)	-0.373205626946	-0.292256078957	0.900449970467502	0.434959596612231	0.286474699736098	REP.PRIMARY	2.5	DIETHYLTOLUAMIDE		IONOTROPIC RECEPTOR IR40A ACTIVATOR
BRD:BRD-K63828191-003-32-1	LTB4R (1241)	-0.373205626946	-0.633004235669	0.900256086095549	0.435360746333341	0.286758343853341	REP.PRIMARY	2.5	RALOXIFENE	ESR1, ESR2	ESTROGEN RECEPTOR ANTAGONIST, SELECTIVE ESTROGEN RECEPTOR MODULATOR (SERM)
BRD:BRD-K55748775-001-02-2	LTB4R (1241)	-0.373205626946	-0.658757984062	0.900117976736395	0.435646218801424	0.28696023236071	REP.PRIMARY	2.5	SCH-28080	ATP4A	ATPASE INHIBITOR
BRD:BRD-A24514565-001-09-7	LTB4R (1241)	-0.373205626946	-0.758019871314	0.899883745631298	0.436129848036781	0.287302329729271	REP.PRIMARY	2.5	WARFARIN	VKORC1	VITAMIN K ANTAGONIST
BRD:BRD-K67525671-001-02-5	LTB4R (1241)	-0.373205626946	-0.903935290627	0.899714822281333	0.436478222328754	0.287548809098213	REP.PRIMARY	2.5	ZK-200775		KAINATE RECEPTOR ANTAGONIST
BRD:BRD-K42991124-001-03-0	LTB4R (1241)	-0.373205626946	-0.489122050125	0.899604345097713	0.436705876169894	0.287709902180952	REP.PRIMARY	2.5	CREATINOL-PHOSPHATE
BRD:BRD-K52670952-003-01-4	LTB4R (1241)	-0.373205626946	-0.126422899627	0.899554684958039	0.436808160145896	0.287782287112313	REP.PRIMARY	2.5	CIS-UROCANIC-ACID	HTR2A	SEROTONIN RECEPTOR AGONIST
BRD:BRD-K49519144-001-04-6	LTB4R (1241)	-0.373205626946	0.0825256114142	0.898944794158838	0.438061932898448	0.288669889699135	REP.PRIMARY	2.5	LY2140023	GRM3	GLUTAMATE RECEPTOR AGONIST
BRD:BRD-K18905250-003-02-4	LTB4R (1241)	-0.373205626946	-0.530990889426	0.898836017136206	0.43828508336324	0.28882793120951	REP.PRIMARY	2.5	ST-91		ADRENERGIC RECEPTOR AGONIST
BRD:BRD-K82236179-213-01-0	LTB4R (1241)	-0.373205626946	-0.429464159046	0.898832288422447	0.438292730135086	0.288833347209933	REP.PRIMARY	2.5	DICOUMAROL	CRYZ, NQO1, VKORC1	NADPH INHIBITOR
BRD:BRD-A68083442-001-01-6	LTB4R (1241)	-0.373205626946	-0.376538196047	0.89873705661298	0.438487973689858	0.288971640519452	REP.PRIMARY	2.5	PRANIDIPINE	CACNA1C	CALCIUM CHANNEL BLOCKER
BRD:BRD-K48722833-001-07-6	LTB4R (1241)	-0.373205626946	-0.234494903315	0.898682819258234	0.438599122628024	0.289050375168572	REP.PRIMARY	2.5	ILOPERIDONE	ADRA1A, ADRA2C, DRD1, DRD2, DRD3, DRD4, HRH1, HTR1A, HTR2A, HTR6, HTR7	DOPAMINE RECEPTOR ANTAGONIST, SEROTONIN RECEPTOR ANTAGONIST
BRD:BRD-K92778217-001-32-7	LTB4R (1241)	-0.373205626946	-1.18862261343	0.898473644056927	0.439027460342821	0.289353841515429	REP.PRIMARY	2.5	MEFENAMIC-ACID	KCNQ1, PTGS1, PTGS2, TRPM3	CYCLOOXYGENASE INHIBITOR
BRD:BRD-K48830578-001-01-9	LTB4R (1241)	-0.373205626946	0.056795651462	0.898403339835429	0.439171309368619	0.289455770734496	REP.PRIMARY	2.5	OMDM-2	GPR119	FAAH INHIBITOR
BRD:BRD-K00003145-001-01-9	LTB4R (1241)	-0.373205626946	-0.153352949793951	0.897941349700806	0.440115135501489	0.29012474960706	REP.1M	2.5	PF-05089771		SODIUM CHANNEL BLOCKER
BRD:BRD-K78431006-001-10-2	LTB4R (1241)	-0.373205626946	-0.00150910766063	0.897877203342861	0.440245985464038	0.290217522535687	REP.PRIMARY	2.5	CRIZOTINIB	ALK, MET	ALK TYROSINE KINASE RECEPTOR INHIBITOR
BRD:BRD-K82122102-323-01-1	LTB4R (1241)	-0.373205626946	-1.70195738343	0.897583979073125	0.440843510229261	0.290641253296009	REP.PRIMARY	2.5	AMFENAC	PTGS1, PTGS2	CYCLOOXYGENASE INHIBITOR
BRD:BRD-K00003252-001-01-9	LTB4R (1241)	-0.373205626946	-0.353171818087003	0.897340645021904	0.441338607864385	0.290992453487424	REP.1M	2.5	SACUBITRILAT		NEPRILYSIN INHIBITOR
BRD:BRD-K85925969-001-17-4	LTB4R (1241)	-0.373205626946	-0.92768742605	0.897293222288	0.441435015869853	0.291060852110179	REP.PRIMARY	2.5	ZALCITABINE		NUCLEOSIDE REVERSE TRANSCRIPTASE INHIBITOR
BRD:BRD-K20001883-001-02-7	LTB4R (1241)	-0.373205626946	-0.72255642897	0.897157810695562	0.441710156899235	0.291256076404296	REP.PRIMARY	2.5	APABETALONE	BRD3	APOLIPOPROTEIN EXPRESSION ENHANCER
BRD:BRD-K04414442-001-08-3	LTB4R (1241)	-0.373205626946	-0.125245270953	0.896392226401932	0.44326174710456	0.292357548609117	REP.PRIMARY	2.5	SB-222200	TACR3	TACHYKININ ANTAGONIST
BRD:BRD-K71125014-001-27-1	LTB4R (1241)	-0.373205626946	-0.636576331415	0.896164552592546	0.443721866349409	0.292684367827249	REP.PRIMARY	2.5	SULPHADIMETHOXINE		DIHYDROPTEROATE SYNTHETASE INHIBITOR
BRD:BRD-K03503561-001-01-4	LTB4R (1241)	-0.373205626946	-0.389255037554	0.896042644195631	0.443967994097438	0.292859224607447	REP.PRIMARY	2.33995	RAVUCONAZOLE		STEROL DEMETHYLASE INHIBITOR
BRD:BRD-K89391146-001-08-0	LTB4R (1241)	-0.373205626946	-0.436481255805	0.895971071548068	0.444112417017366	0.292961838203986	REP.PRIMARY	2.5	RG108	DNMT1, DNMT3B	DNA METHYLTRANSFERASE INHIBITOR
BRD:BRD-K39915878-036-24-4	LTB4R (1241)	-0.373205626946	-1.32905653547	0.894593330023605	0.446881163036972	0.2949306443015	REP.PRIMARY	2.5	LOXAPINE	ADRA1A, ADRA1B, ADRA2A, ADRA2B, ADRA2C, ADRB1, CHRM1, CHRM2, CHRM3, CHRM4, CHRM5, DRD1, DRD2, DRD3, DRD4, DRD5, HRH1, HRH2, HRH4, HTR1A, HTR1B, HTR1D, HTR1E, HTR2A, HTR2C, HTR3A, HTR5A, HTR6, HTR7, SLC6A2, SLC6A3, SLC6A4	DOPAMINE RECEPTOR ANTAGONIST, SEROTONIN RECEPTOR ANTAGONIST
BRD:BRD-K43330982-001-04-9	LTB4R (1241)	-0.373205626946	0.121370668202848	0.894309733305965	0.447448433804626	0.295334395384801	REP.1M	2.5	JTE-013	P2RY10, S1PR2	LYSOPHOSPHOLIPID RECEPTOR ANTAGONIST
BRD:BRD-K41713976-300-02-6	LTB4R (1241)	-0.373205626946	-0.455110355792	0.894172346959027	0.447722920938593	0.295529805713258	REP.PRIMARY	2.5	E-4031	KCNH1, KCNH2	POTASSIUM CHANNEL BLOCKER
BRD:BRD-K00003319-001-01-9	LTB4R (1241)	-0.373205626946	0.140084517360387	0.894073765355902	0.447919749622987	0.29566994865095	REP.1M	2.5	FELYPRESSIN		VASOPRESSIN RECEPTOR AGONIST
BRD:BRD-K37682401-213-01-1	LTB4R (1241)	-0.373205626946	-0.989104709499	0.893658527094107	0.448747631695133	0.296259573910691	REP.PRIMARY	2.5	PIROMIDIC-ACID		BACTERIAL DNA GYRASE INHIBITOR
BRD:BRD-K22822991-001-02-3	LTB4R (1241)	-0.373205626946	-0.661347203907	0.893513972072033	0.449035390266801	0.296464582431015	REP.PRIMARY	2.5	ODANACATIB	CTSK	CATHEPSIN INHIBITOR
BRD:BRD-A93964801-003-03-3	LTB4R (1241)	-0.373205626946	-0.575723475733	0.89305910266148	0.449939372753121	0.297108824845379	REP.PRIMARY	2.5	CLINAFLOXACIN		BACTERIAL DNA GYRASE INHIBITOR
BRD:BRD-K79555887-001-01-0	LTB4R (1241)	-0.373205626946	-0.381280543212	0.892921254249593	0.450212875992384	0.297303807469781	REP.PRIMARY	2.5	RI-1	RAD51
BRD:BRD-A82772293-001-03-2	LTB4R (1241)	-0.373205626946	-0.831468816304	0.892720337270481	0.450611139924079	0.29758778684228	REP.PRIMARY	2.5	MEPAZINE	MALT1	MALT1 INHIBITOR (JH)
BRD:BRD-K68770713-001-01-8	LTB4R (1241)	-0.373205626946	-1.4565708227	0.892500771098756	0.451045866390688	0.297897838585951	REP.PRIMARY	2.5	AZOSEMIDE	SLC12A1, SLC12A2	ELECTROLYTE REABSORPTION INHIBITOR
BRD:BRD-K55773932-001-02-0	LTB4R (1241)	-0.373205626946	-0.994508107121	0.892471810927867	0.451103166359021	0.297938711250497	REP.PRIMARY	2.5	BMS-806		HIV ATTACHMENT INHIBITOR
BRD:BRD-K42348709-003-13-1	LTB4R (1241)	-0.373205626946	-0.457507042798	0.892214529509909	0.451611817085659	0.298301595297628	REP.PRIMARY	2.5	CYCLOBENZAPRINE	HTR2A	ADRENERGIC RECEPTOR AGONIST, SEROTONIN RECEPTOR AGONIST
BRD:BRD-K56740996-001-01-3	LTB4R (1241)	-0.373205626946	-0.182567178967	0.891805313537757	0.452419366015451	0.298877935950733	REP.PRIMARY	2.60153	FLINDOKALNER	KCNMA1, KCNN4, KCNQ2, KCNQ4, KCNQ5	POTASSIUM CHANNEL AGONIST
BRD:BRD-K79437791-001-05-7	LTB4R (1241)	-0.373205626946	-0.678611931268	0.891587407535103	0.452848644388866	0.299184415944576	REP.PRIMARY	2.5	ACETYL-FARNESYL-CYSTEINE	PPARG	METHYLTRANSFERASE INHIBITOR
BRD:BRD-K23566484-001-15-1	LTB4R (1241)	-0.373205626946	-0.337726259081	0.891564725850912	0.452893298270562	0.29921630054204	REP.PRIMARY	2.5	NILUTAMIDE	AR	ANDROGEN RECEPTOR ANTAGONIST
BRD:BRD-K66615216-003-14-8	LTB4R (1241)	-0.373205626946	-0.582493709952	0.891080472105578	0.453845339550932	0.299896288064252	REP.PRIMARY	2.5	MOXIFLOXACIN	TOP2A	BACTERIAL DNA GYRASE INHIBITOR
BRD:BRD-K41662846-003-01-5	LTB4R (1241)	-0.373205626946	-0.591853303323	0.890832900265378	0.454331094912924	0.300243377283192	REP.PRIMARY	2.51738	TECALCET	CASR	CALCIUM-SENSING RECEPTOR AGONIST
BRD:BRD-K60770992-066-25-0	LTB4R (1241)	-0.373205626946	-0.234801408612	0.890177734179963	0.455613434361001	0.301160118026537	REP.PRIMARY	2.47	PERGOLIDE	ADRA1A, ADRA1B, ADRA1D, ADRA2A, ADRA2B, ADRA2C, DRD1, DRD2, DRD3, DRD4, DRD5, HTR1A, HTR1B, HTR1D, HTR2A, HTR2B, HTR2C	DOPAMINE RECEPTOR AGONIST
BRD:BRD-K71454870-046-01-8	LTB4R (1241)	-0.373205626946	-0.223700885890569	0.890117699828389	0.455730710455438	0.301243992061161	REP.1M	2.5	MORANTEL		ACETYLCHOLINE RECEPTOR AGONIST
BRD:BRD-K00004596-001-01-9	LTB4R (1241)	-0.373205626946	-0.393249650649659	0.889737975682273	0.456471614264031	0.301774005806902	REP.1M	2.5	TELRATOLIMOD		TOLL-LIKE RECEPTOR AGONIST
BRD:BRD-A12454076-001-01-9	LTB4R (1241)	-0.373205626946	-0.493314933508	0.888678309720809	0.458531200499775	0.303248545536607	REP.PRIMARY	2.5	L-HYDROXYPROLINE
BRD:BRD-K66845263-001-03-0	LTB4R (1241)	-0.373205626946	-0.263049329213	0.888622183689597	0.458639961903379	0.303326461072189	REP.PRIMARY	2.5	SOPHOCARPINE
BRD:BRD-K00003277-003-01-9	LTB4R (1241)	-0.373205626946	-0.366655692018876	0.888452231906768	0.458969096584817	0.303562279720796	REP.1M	2.5	VATINOXAN		ADRENERGIC RECEPTOR ANTAGONIST
BRD:BRD-K87665527-001-02-9	LTB4R (1241)	-0.373205626946	0.0701677394230827	0.888215835465486	0.459426413725145	0.303890013564492	REP.1M	2.5	A-784168	TRPV1	TRANSIENT RECEPTOR POTENTIAL CHANNEL ANTAGONIST
BRD:BRD-K18574842-236-17-7	LTB4R (1241)	-0.373205626946	-1.34698394658	0.887950304039971	0.459939406395367	0.304257750861807	REP.PRIMARY	2.5	NAFCILLIN	CYP1A2, CYP3A4, SLC22A6	BACTERIAL CELL WALL SYNTHESIS INHIBITOR
BRD:BRD-K00003297-001-01-9	LTB4R (1241)	-0.373205626946	-0.0538609766221294	0.887784195360391	0.460259950971517	0.304487588163447	REP.1M	2.5	AZD5069	CXCR2	CC CHEMOKINE RECEPTOR ANTAGONIST
BRD:BRD-A40504327-003-02-9	LTB4R (1241)	-0.373205626946	-0.196540221248624	0.887783438025084	0.46026141177418	0.304488635688578	REP.1M	2.5	4-PHENYL-1,2,3,4-TETRAHYDROISOQUINOLINE		DOPAMINE RELEASE INHIBITOR
BRD:BRD-K11244467-001-08-5	LTB4R (1241)	-0.373205626946	-0.340731288029	0.887780354810184	0.460267358839516	0.30449290027135	REP.PRIMARY	2.5	AMBAZONE		DNA DAMAGE INDUCER
BRD:BRD-K18530250-001-02-9	LTB4R (1241)	-0.373205626946	-1.84912771500043	0.887555208792425	0.460701368942436	0.304804164702803	REP.1M	2.5	MPS-BAY-2A	TTK	MONOPOLAR SPINDLE 1 KINASE INHIBITOR
BRD:BRD-K17774839-001-02-9	LTB4R (1241)	-0.373205626946	-0.401195378038	0.886750412913683	0.462248531849927	0.305914406632147	REP.PRIMARY	2.5	JNJ-7777120	HRH4	HISTAMINE RECEPTOR ANTAGONIST
BRD:BRD-A13188892-066-21-5	LTB4R (1241)	-0.373205626946	-0.285469545577	0.886289099870283	0.463132412438521	0.306549131135963	REP.PRIMARY	2.5	DOXAZOSIN	ADRA1A, ADRA1B, ADRA1D, KCNH2, KCNH6, KCNH7	ADRENERGIC RECEPTOR ANTAGONIST
BRD:BRD-K04394237-001-03-7	LTB4R (1241)	-0.373205626946	-0.461674788995	0.885849977111586	0.463971785835521	0.307152200802345	REP.PRIMARY	2.49	DROSPIRENONE	AR, NR3C2, PGR	MINERALOCORTICOID RECEPTOR ANTAGONIST
BRD:BRD-K53852914-001-01-8	LTB4R (1241)	-0.373205626946	-0.61262013382	0.885707127002255	0.464244423959418	0.30734814912216	REP.PRIMARY	2.5	MENBUTONE
BRD:BRD-K66808046-065-03-7	LTB4R (1241)	-0.373205626946	-1.14670960398	0.885654022497433	0.464345725116659	0.307420963544686	REP.PRIMARY	2.5	OXYQUINOLINE	METAP2	CHELATING AGENT
BRD:BRD-K26901728-001-06-2	LTB4R (1241)	-0.373205626946	0.144402641223	0.885455993940235	0.464723232467788	0.307692351135601	REP.PRIMARY	2.5	LUMIRACOXIB	PTGS1, PTGS2	CYCLOOXYGENASE INHIBITOR
BRD:BRD-K14763542-001-02-3	LTB4R (1241)	-0.373205626946	0.106890704027	0.885322697875446	0.464977118390294	0.307874902233412	REP.PRIMARY	2.5	FLUROTHYL
BRD:BRD-K82234479-001-09-4	LTB4R (1241)	-0.373205626946	-0.428299855773	0.885138996493579	0.465326720580648	0.308126321018306	REP.PRIMARY	2.5	TRAMIPROSATE	APP	BETA AMYLOID PROTEIN NEUROTOXICITY INHIBITOR
BRD:BRD-K74363950-004-01-0	LTB4R (1241)	-0.373205626946	-0.239031142264	0.885027649040413	0.465538462894313	0.308278622320811	REP.PRIMARY	2.5	ACLIDINIUM	CHRM1, CHRM2, CHRM3, CHRM4, CHRM5	ACETYLCHOLINE RECEPTOR ANTAGONIST
BRD:BRD-K73881242-003-04-6	LTB4R (1241)	-0.373205626946	0.00644972065188	0.884835195637482	0.465904149542777	0.308541697336246	REP.PRIMARY	2.50002	ARBIDOL	CYP3A4	CYTOCHROME P450 INHIBITOR
BRD:BRD-A12994259-001-02-1	LTB4R (1241)	-0.373205626946	-0.792117674648	0.88444417493793	0.466646012967393	0.309075569945267	REP.PRIMARY	2.5	POMALIDOMIDE	CRBN, PTGS2, TNF	ANGIOGENESIS INHIBITOR, TUMOR NECROSIS FACTOR PRODUCTION INHIBITOR
BRD:BRD-K74190368-001-04-3	LTB4R (1241)	-0.373205626946	0.027040373811	0.88441758171063	0.466696412200824	0.309111847679675	REP.PRIMARY	2.5	RESORCINOL	CA12, CA14, CA2, PTGS1	PHOSPHODIESTERASE INHIBITOR
BRD:BRD-A33514596-003-01-2	LTB4R (1241)	-0.373205626946	-0.0509983114062	0.883961494908107	0.467559702626118	0.30973341996318	REP.PRIMARY	2.5	N-BENZYLNALTRINDOLE		OPIOID RECEPTOR ANTAGONIST
BRD:BRD-K38904395-001-02-3	LTB4R (1241)	-0.373205626946	-1.02234544581	0.88352508155785	0.468383849271293	0.310327108219273	REP.PRIMARY	2.5	SAR131675	FLT4	VEGFR INHIBITOR
BRD:BRD-K88061624-001-21-4	LTB4R (1241)	-0.373205626946	-0.57642231052	0.883418468881807	0.468584900352671	0.310471983354731	REP.PRIMARY	2.5	MIZORIBINE	IMPDH1	IMMUNOSUPPRESSANT, INOSINE MONOPHOSPHATE DEHYDROGENASE INHIBITOR
BRD:BRD-A30984645-001-01-5	LTB4R (1241)	-0.373205626946	0.0632852571152	0.883221468491617	0.468956114786353	0.310739522245699	REP.PRIMARY	2.5	GDC-0834	BTK	BRUTON'S TYROSINE KINASE (BTK) INHIBITOR
BRD:BRD-K41866823-001-01-3	LTB4R (1241)	-0.373205626946	-0.78588020687	0.882442324983582	0.470420602309859	0.311795580033709	REP.PRIMARY	2.5	2-HYDROXYETHYL-SALICYLATE
BRD:BRD-A72711497-236-03-8	LTB4R (1241)	-0.373205626946	-1.74126720285	0.882424461034465	0.470454111011939	0.311819754438777	REP.PRIMARY	2.5	LASALOCID		BACTERIAL PERMEABILITY INDUCER
BRD:BRD-K11215326-001-03-7	LTB4R (1241)	-0.373205626946	-0.866031959324	0.882297619765945	0.470691948258463	0.311991353008855	REP.PRIMARY	2.31	TAZEMETOSTAT	EZH2	HISTONE LYSINE METHYLTRANSFERASE INHIBITOR
BRD:BRD-K71847383-001-12-5	LTB4R (1241)	-0.373205626946	-0.68928633392	0.882194888119108	0.470884464998066	0.312130271096531	REP.PRIMARY	2.5	CYTARABINE	POLA1, POLB, POLD1, POLE	RIBONUCLEOTIDE REDUCTASE INHIBITOR	CYTIDINE
BRD:BRD-K71847383-001-12-5	LTB4R (1241)	-0.373205626946	-0.68928633392	0.882194888119108	0.470884464998066	0.312130271096531	REP.PRIMARY	2.5	CYTIDINE	POLA1, POLB, POLD1, POLE	RIBONUCLEOTIDE REDUCTASE INHIBITOR	CYTIDINE
BRD:BRD-K98174813-001-18-0	LTB4R (1241)	-0.373205626946	0.0238681522363	0.881789449612705	0.471643261959422	0.312677968838153	REP.PRIMARY	2.5	CHLORZOXAZONE	KCNMA1, KCNN4	BACTERIAL 30S RIBOSOMAL SUBUNIT INHIBITOR
BRD:BRD-K27737647-300-03-0	LTB4R (1241)	-0.373205626946	-0.0962003729	0.881528133221391	0.472131496872651	0.313030508839347	REP.PRIMARY	2.5	H-89	GSG2, PKIA, PRKACA	PKA INHIBITOR
BRD:BRD-K11124378-001-04-6	LTB4R (1241)	-0.373205626946	-0.247298682624	0.88151619972589	0.47215377751409	0.313046599525912	REP.PRIMARY	2.5	CEFTIBUTEN		BACTERIAL CELL WALL SYNTHESIS INHIBITOR
BRD:BRD-A25569250-001-03-3	LTB4R (1241)	-0.373205626946	-0.473467358547	0.881157982903942	0.472821963496468	0.313529252975786	REP.PRIMARY	2.5	KI-16425	LPAR1, LPAR3	LYSOPHOSPHATIDIC ACID RECEPTOR ANTAGONIST
BRD:BRD-K68392338-003-02-0	LTB4R (1241)	-0.373205626946	-0.76037285893	0.88112310070032	0.472886964730742	0.3135762160526	REP.PRIMARY	2.5	ZK-93426	GABRA1, GABRA2, GABRA3, GABRA5	BENZODIAZEPINE RECEPTOR ANTAGONIST
BRD:BRD-K99300445-003-21-6	LTB4R (1241)	-0.373205626946	-0.464092239198	0.880994335854045	0.473126811957523	0.313749520604051	REP.PRIMARY	2.5	ANTAZOLINE	HRH1	ANTIHISTAMINE
BRD:BRD-K69231085-003-05-7	LTB4R (1241)	-0.373205626946	-0.328543363887	0.88082687303688	0.473438506815903	0.313974777408451	REP.PRIMARY	2.86	TRIGONELLINE
BRD:BRD-A83644949-236-01-6	LTB4R (1241)	-0.373205626946	-0.291929216582	0.880709929140713	0.473656015176584	0.314131992542634	REP.PRIMARY	2.5	ARDEPARIN	SERPINC1, SERPIND1	THROMBIN INHIBITOR
BRD:BRD-K73109821-001-20-1	LTB4R (1241)	-0.373205626946	-0.208152405994	0.880708493331064	0.473658684892958	0.314133922344445	REP.PRIMARY	2.5	DIAZOXIDE	ATP1A1, CA1, CA2, KCNJ11, KCNJ8, KCNMA1, SLC12A3	POTASSIUM CHANNEL ACTIVATOR
BRD:BRD-K00003127-001-01-9	LTB4R (1241)	-0.373205626946	-0.470547603848083	0.880654532858312	0.473759003878669	0.314206440103508	REP.1M	2.5	PIMODIVIR		ANTIVIRAL
BRD:BRD-K18399440-001-11-9	LTB4R (1241)	-0.373205626946	-0.114508678578894	0.880592041508801	0.473875148569074	0.314290403368319	REP.1M	2.5	CLONIXIN	PTGS1, PTGS2	CYCLOOXYGENASE INHIBITOR
BRD:BRD-K60427831-001-02-9	LTB4R (1241)	-0.373205626946	-0.172117037831027	0.880318717657265	0.474382709784271	0.314657399247754	REP.1M	2.5	A-839977	P2RX7	PURINERGIC RECEPTOR ANTAGONIST
BRD:BRD-K13302470-001-02-7	LTB4R (1241)	-0.373205626946	-1.18231989393	0.880068844112085	0.474846111517425	0.314992564873173	REP.PRIMARY	2.5	KY02111	DKK1	WNT PATHWAY INHIBITOR
BRD:BRD-K39084158-001-08-9	LTB4R (1241)	-0.373205626946	-0.179910131144278	0.879987293735267	0.474997224059764	0.315101880968269	REP.1M	2.5	LIQUIRITIN		ANTIOXIDANT
BRD:BRD-K08310154-001-03-8	LTB4R (1241)	-0.373205626946	-0.270566995288	0.879701617089603	0.475526092754054	0.315484548899587	REP.PRIMARY	2.5	AG-1024	IGF1R	INSULIN GROWTH FACTOR RECEPTOR INHIBITOR
BRD:BRD-K34685430-050-12-5	LTB4R (1241)	-0.373205626946	-0.254522772262	0.879447048815824	0.475996731426947	0.315825188532226	REP.PRIMARY	2.5	METHYLERGOMETRINE	DRD1, HTR1E, HTR1F, HTR2A, HTR2B, HTR2C	DOPAMINE RECEPTOR ANTAGONIST, SEROTONIN RECEPTOR ANTAGONIST
BRD:BRD-A90625545-001-02-0	LTB4R (1241)	-0.373205626946	-0.603445453352	0.879171729780465	0.47650505721852	0.316193216264724	REP.PRIMARY	2.5	CLINOFIBRATE	LPL	LIPASE CLEARING FACTOR INHIBITOR
BRD:BRD-K53281329-300-01-5	LTB4R (1241)	-0.373205626946	-1.1122870803437	0.878961373527904	0.476892968962576	0.316474141846214	REP.1M	2.5	BAY-61-3606	SYK	SYK INHIBITOR
BRD:BRD-K70511574-001-06-9	LTB4R (1241)	-0.373205626946	-3.41932005253	0.878734647708135	0.477310610522393	0.316776672962546	REP.PRIMARY	2.5	HMN-214	PLK1	PLK INHIBITOR
BRD:BRD-K13356952-001-25-1	LTB4R (1241)	-0.373205626946	-1.13343594751	0.878533603809074	0.477680549089286	0.317044714227803	REP.PRIMARY	2.5	METHAZOLAMIDE	CA1, CA12, CA14, CA2, CA4, CA7	CARBONIC ANHYDRASE INHIBITOR
BRD:BRD-K96436774-001-01-8	LTB4R (1241)	-0.373205626946	-1.20122738729	0.877787201007179	0.479050759051671	0.318038043663954	REP.PRIMARY	2.5	PELANSERIN	HTR2A	SEROTONIN RECEPTOR ANTAGONIST
BRD:BRD-K39359968-001-03-9	LTB4R (1241)	-0.373205626946	-0.105476231172598	0.877475830135559	0.479620858103472	0.318451584323539	REP.1M	2.5	L-755507	ADRB1, ADRB2, ADRB3	ADRENERGIC RECEPTOR AGONIST
BRD:BRD-K18602506-001-09-9	LTB4R (1241)	-0.373205626946	-0.389647884176919	0.877150501198607	0.480215574765159	0.318883138740029	REP.1M	2.5	OR-486	COMT	CATECHOL O METHYLTRANSFERASE INHIBITOR
BRD:BRD-K57090026-001-04-9	LTB4R (1241)	-0.373205626946	-0.449556781564608	0.877051089990508	0.480397112341927	0.319014902855357	REP.1M	2.5	I-CBP-112	CREBBP, EP300	BROMODOMAIN INHIBITOR
BRD:BRD-K11796549-001-04-5	LTB4R (1241)	-0.373205626946	-0.166559567135	0.876918436393094	0.480639215955056	0.319190650431108	REP.PRIMARY	2.5	NBQX	GRIA1, GRIA2, GRIA3, GRIA4, GRIK1, GRIN1, GRIN2A, GRIN2B	GLUTAMATE RECEPTOR ANTAGONIST
BRD:BRD-K18634484-001-02-9	LTB4R (1241)	-0.373205626946	-0.544505327826982	0.876626355726143	0.481171728644048	0.319577305049742	REP.1M	2.5	ICRT-14	CTNNB1, TCF4	BETA CATENIN INHIBITOR, WNT SIGNALING INHIBITOR
BRD:BRD-A31564021-001-01-8	LTB4R (1241)	-0.373205626946	-0.52662523771	0.876361409200902	0.481654108737182	0.319927669956421	REP.PRIMARY	2.5	ISOFLURANE	ATP2C1, ATP5D, CALM1, GABRA1, GABRA2, GABRA3, GABRA4, GABRA5, GABRA6, GABRB1, GABRB2, GABRB3, GABRD, GABRE, GABRG1, GABRG2, GABRG3, GABRP, GABRQ, GLRA1, GLRB, GRIA1, KCNA1, KCNK10, KCNK18, KCNK2, KCNK3, KCNK9	INHALED ANAESTHETIC
BRD:BRD-K68075732-001-11-8	LTB4R (1241)	-0.373205626946	0.0221075705290764	0.876329602310511	0.481711976303581	0.319969707756231	REP.1M	2.5	ATENOLOL-(+)		ADRENERGIC RECEPTOR ANTAGONIST
BRD:BRD-A85587465-001-03-3	LTB4R (1241)	-0.373205626946	-1.12065411316	0.875218678924204	0.483727468790197	0.321434813589133	REP.PRIMARY	2.5	BEMESETRON	HTR3A, HTR3B	SEROTONIN RECEPTOR ANTAGONIST
BRD:BRD-K66094457-001-01-5	LTB4R (1241)	-0.373205626946	-0.864932383119	0.874965777419681	0.484184766741347	0.32176749270748	REP.PRIMARY	2.5	CPP	GRIN1, GRIN2A, GRIN2B, GRIN2C, GRIN2D	GLUTAMATE RECEPTOR ANTAGONIST
BRD:BRD-A20758144-001-04-5	LTB4R (1241)	-0.373205626946	-0.465083487864	0.874854087299719	0.484386545988817	0.321914315429765	REP.PRIMARY	2.5	PRASTERONE-ACETATE
BRD:BRD-A04352665-001-05-3	LTB4R (1241)	-0.373205626946	-0.439271785768	0.874745897538694	0.484581896833986	0.322056478451192	REP.PRIMARY	2.5	MARAVIROC	CCR5	CC CHEMOKINE RECEPTOR ANTAGONIST
BRD:BRD-K24790130-001-07-1	LTB4R (1241)	-0.373205626946	-0.571675196726	0.874218141544147	0.485533357242423	0.322749138146127	REP.PRIMARY	2.5	TRICAPRYLIN
BRD:BRD-K60567437-001-10-2	LTB4R (1241)	-0.373205626946	-1.21508478322	0.874061232291868	0.485815769818582	0.322954814002143	REP.PRIMARY	2.5	DIMPYLATE	ACHE	ACETYLCHOLINESTERASE INHIBITOR
BRD:BRD-K57033106-003-19-7	LTB4R (1241)	-0.373205626946	-0.915804964747	0.873297206626198	0.487187837388085	0.323954591889486	REP.PRIMARY	2.5	TRIPELENNAMINE	HRH1	HISTAMINE RECEPTOR ANTAGONIST
BRD:BRD-K00004602-001-01-9	LTB4R (1241)	-0.373205626946	-0.1309951482032	0.873231632880035	0.487305361490789	0.324040268307425	REP.1M	2.5	THYMALFASIN		IMMUNE RESPONSE MODULATOR
BRD:BRD-K21937671-001-10-0	LTB4R (1241)	-0.373205626946	-0.460026883421	0.872745473555766	0.488175520062121	0.324674824286079	REP.PRIMARY	2.5	LOXISTATIN-ACID	CTSB	CYSTEINE PEPTIDASE INHIBITOR
BRD:BRD-K11129031-001-27-5	LTB4R (1241)	-0.373205626946	-0.638845391948	0.872719956749577	0.48822113544071	0.324708098679743	REP.PRIMARY	2.5	GEMFIBROZIL	LPL, PPARA, SLCO1B1, SLCO1B3, SLCO2B1	LIPOPROTEIN LIPASE ACTIVATOR
BRD:BRD-K72462751-001-02-7	LTB4R (1241)	-0.373205626946	-0.834496954997	0.872580971129141	0.488469496307933	0.324889283981559	REP.PRIMARY	2.5	C-1	PRKCA	PROTEIN KINASE INHIBITOR
BRD:BRD-K64338723-001-01-6	LTB4R (1241)	-0.373205626946	-0.800215547047	0.872574255186736	0.488481493186091	0.324898036727134	REP.PRIMARY	2.5	MILACEMIDE	MAOB	MONOAMINE OXIDASE INHIBITOR
BRD:BRD-K77950083-001-03-3	LTB4R (1241)	-0.373205626946	-0.959803728788	0.872379231950593	0.488829700060557	0.325152112700907	REP.PRIMARY	2.5	UPF-1069	PARP2	PARP INHIBITOR
BRD:BRD-K64716392-001-01-3	LTB4R (1241)	-0.373205626946	-0.0413000682755	0.872309119171234	0.488954804261811	0.325243411307832	REP.PRIMARY	2.5	NEDOCROMIL	CYSLTR1, CYSLTR2, FPR1, HSP90AA1, PTGDR	HISTAMINE RECEPTOR ANTAGONIST
BRD:BRD-K94559059-091-01-6	LTB4R (1241)	-0.373205626946	-0.646973186422	0.8721562349666	0.489227454062918	0.3254424112507	REP.PRIMARY	2.5	TELOTRISTAT-ETHYL	TPH1	TRYPTOPHAN HYDROXYLASE INHIBITOR
BRD:BRD-A65818372-001-05-3	LTB4R (1241)	-0.373205626946	-0.639659204901	0.872130087617265	0.489274064582113	0.325476434538882	REP.PRIMARY	2.5	IOVERSOL		RADIOPAQUE MEDIUM
BRD:BRD-K81672972-001-03-1	LTB4R (1241)	-0.373205626946	-0.691276988753	0.87211290740665	0.489304687014869	0.325498787899307	REP.PRIMARY	2.5	DINOPROST	PTGDR, PTGDR2, PTGER1, PTGER2, PTGER3, PTGER4, PTGFR, PTGIR, TBXA2R	PROSTACYCLIN ANALOG
BRD:BRD-K57041787-001-02-6	LTB4R (1241)	-0.373205626946	-0.856719778378	0.872064590868888	0.489390794102912	0.325561645578412	REP.PRIMARY	2.5	DABIGATRAN-ETEXILATE	F2	THROMBIN INHIBITOR
BRD:BRD-A14395271-074-17-8	LTB4R (1241)	-0.373205626946	-0.291867508535	0.872054543433559	0.48940869759015	0.325574715458497	REP.PRIMARY	2.5	MESORIDAZINE	DRD2, HTR2A	DOPAMINE RECEPTOR ANTAGONIST
BRD:BRD-K31238592-001-02-9	LTB4R (1241)	-0.373205626946	-0.3872434839435	0.872037573387346	0.489438934496132	0.325596789306565	REP.1M	2.5	DEVAZEPIDE		CCK RECEPTOR ANTAGONIST
BRD:BRD-K64034691-001-01-9	LTB4R (1241)	-0.373205626946	-0.936955757855	0.872032126763451	0.489448638666421	0.325603873732926	REP.PRIMARY	2.49998	ACALABRUTINIB	BTK	BRUTON'S TYROSINE KINASE (BTK) INHIBITOR
BRD:BRD-K00004638-001-01-9	LTB4R (1241)	-0.373205626946	-0.150063532439262	0.871628932879947	0.490166301745198	0.326127918790333	REP.1M	2.5	PF-06273340		TYROSINE KINASE RECEPTOR INHIBITOR
BRD:BRD-A06352418-001-25-9	LTB4R (1241)	-0.373205626946	-1.02197040627	0.871301926963303	0.490747340359614	0.326552377000657	REP.PRIMARY	2.5	TERFENADINE	CHRM1, CHRM2, CHRM3, CHRM4, CHRM5, HRH1, KCNH1, KCNH2	HISTAMINE RECEPTOR ANTAGONIST
BRD:BRD-K17849083-001-32-9	LTB4R (1241)	-0.373205626946	-0.618476100113	0.871295138181598	0.490759393370224	0.326561183608936	REP.PRIMARY	2.43	TRANILAST	HPGDS, HRH1	ANGIOGENESIS INHIBITOR
BRD:BRD-A26690767-066-01-9	LTB4R (1241)	-0.373205626946	-0.468011728113	0.871231805895573	0.49087181666494	0.32664332970422	REP.PRIMARY	2.5	SAQUINAVIR	CYP3A4	HIV PROTEASE INHIBITOR
BRD:BRD-K00004646-001-01-9	LTB4R (1241)	-0.373205626946	-0.173752763137195	0.871144991322668	0.491025869067433	0.326755903293709	REP.1M	2.5	ARAMCHOL		STEAROYL-COA DESATURASE INHIBITOR
BRD:BRD-K66584608-001-03-9	LTB4R (1241)	-0.373205626946	-0.226676441202143	0.870974897851693	0.491327515321738	0.326976363399842	REP.1M	2.5	TY-52156	S1PR3	SPHINGOSINE 1-PHOSPHATE RECEPTOR ANTAGONIST
BRD:BRD-K92435527-001-03-9	LTB4R (1241)	-0.373205626946	-0.0530803737330077	0.870923557361655	0.491418515353787	0.327042879814117	REP.1M	2.5	PF-04885614	SCN10A	VOLTAGE-GATED SODIUM CHANNEL BLOCKER
BRD:BRD-K60287130-001-05-7	LTB4R (1241)	-0.373205626946	-0.53731552633	0.870919734569552	0.491425290290702	0.327047832106687	REP.PRIMARY	2.5	5,7-DICHLOROKYNURENIC-ACID	GLRA2, GRIN1, GRIN2A, GRIN2B, GRIN2C, GRIN2D	GLUTAMATE RECEPTOR ANTAGONIST
BRD:BRD-K18131774-001-17-6	LTB4R (1241)	-0.373205626946	0.493577568608	0.870745540170031	0.491733875459074	0.327273422431577	REP.PRIMARY	2.5	ETHOXZOLAMIDE	CA1, CA12, CA13, CA14, CA2, CA3, CA4, CA5A, CA5B, CA6, CA7, CA9	CARBONIC ANHYDRASE INHIBITOR
BRD:BRD-K88308881-001-06-8	LTB4R (1241)	-0.373205626946	-0.317626867878	0.87062127113948	0.491953861901171	0.327434270470069	REP.PRIMARY	2.5	ETHENZAMIDE		ANALGESIC AGENT
BRD:BRD-A18043272-001-09-9	LTB4R (1241)	-0.373205626946	-0.269065118918	0.870142372028071	0.492800418426528	0.328053463755841	REP.PRIMARY	2.5	PHENSUXIMIDE	CACNA1G, CACNA1H, CACNA1I	SUCCINIMIDE ANTIEPILEPTIC
BRD:BRD-K67628093-001-01-9	LTB4R (1241)	-0.373205626946	-0.238117789995	0.869632784581982	0.493699118877265	0.328711169923575	REP.PRIMARY	2.5	INCB-3284	CCR2	CC CHEMOKINE RECEPTOR ANTAGONIST
BRD:BRD-K58010567-003-02-2	LTB4R (1241)	-0.373205626946	-0.762566381932	0.869382536724268	0.494139661268833	0.329033717962805	REP.PRIMARY	2.5	VILAZODONE	DRD2, DRD3, HRH1, HTR1A, HTR4, SLC6A4	SEROTONIN REUPTAKE INHIBITOR
BRD:BRD-A43882281-001-15-5	LTB4R (1241)	-0.373205626946	-0.511919066257	0.869274493261278	0.494329703098396	0.329172887889603	REP.PRIMARY	2.5	PINACIDIL	ABCC8, ABCC9	ATP CHANNEL ACTIVATOR, POTASSIUM CHANNEL ACTIVATOR
BRD:BRD-K31144453-001-03-9	LTB4R (1241)	-0.373205626946	-0.510070374757669	0.869093748200974	0.49464740658168	0.329405584636049	REP.1M	2.5	AC-261066	RARB	RETINOID RECEPTOR AGONIST
BRD:BRD-K00911807-003-01-2	LTB4R (1241)	-0.373205626946	-0.375774880287	0.868575653751344	0.495556589816365	0.330071768860088	REP.PRIMARY	2.5	D-PHENYLALANINE	CCBL1, CRH, HCAR3	ENKEPHALINASE INHIBITOR
BRD:BRD-A12417644-001-07-6	LTB4R (1241)	-0.373205626946	-0.883805370953	0.868568300860256	0.495569477208522	0.330081214673303	REP.PRIMARY	2.31	USNIACIN-(+)	PTPN1	MAP KINASE ACTIVATOR
BRD:BRD-A21276153-001-01-1	LTB4R (1241)	-0.373205626946	-0.876282023022	0.868116519912015	0.496360461616205	0.330661119872822	REP.PRIMARY	2.5	2,6-DIMETHYLPIPERIDINE
BRD:BRD-K05677083-001-05-4	LTB4R (1241)	-0.373205626946	-0.232634878436	0.867901442427813	0.496736435377678	0.330936868548119	REP.PRIMARY	2.5	PACOCF3	PLA2G4A	PHOSPHOLIPASE INHIBITOR
BRD:BRD-K11640013-236-10-1	LTB4R (1241)	-0.373205626946	-2.3226816764	0.867546539085217	0.497356011847913	0.331391430850059	REP.PRIMARY	2.5	SULFAMETHAZINE		PABA ANTAGONIST
BRD:BRD-A17462676-003-11-6	LTB4R (1241)	-0.373205626946	-0.739563637963	0.867157538924189	0.498033937284341	0.331889015101484	REP.PRIMARY	2.5	BAMBUTEROL	ADRB2, BCHE	ADRENERGIC RECEPTOR AGONIST
BRD:BRD-A33697453-008-02-4	LTB4R (1241)	-0.373205626946	-0.719050974388	0.866160135397834	0.499766565355873	0.333161747662231	REP.PRIMARY	2.5	FENTICONAZOLE		BACTERIAL CELL WALL SYNTHESIS INHIBITOR
BRD:BRD-K67304264-001-08-5	LTB4R (1241)	-0.373205626946	-0.172386939429	0.86613293856758	0.49981369801986	0.333196390282769	REP.PRIMARY	2.5	SKA-31	KCNN4	POTASSIUM CHANNEL ACTIVATOR
BRD:BRD-K57927309-001-01-7	LTB4R (1241)	-0.373205626946	-0.591033859792	0.866034779452705	0.499983760514584	0.333321395667877	REP.PRIMARY	2.5	BW-180C	OPRD1, OPRM1	OPIOID RECEPTOR AGONIST
BRD:BRD-K91405252-001-01-9	LTB4R (1241)	-0.373205626946	-0.28995173592	0.865860139928176	0.500286136209629	0.333543693616834	REP.PRIMARY	2.50008	MK-0354	HCAR2, HCAR3	NIACIN RECEPTOR AGONIST
BRD:BRD-A00758722-001-04-9	LTB4R (1241)	-0.373205626946	-1.55464814543	0.865786028466454	0.500414381200504	0.333637989204742	REP.PRIMARY	2.5	NORETYNODREL	PGR	PROGESTOGEN HORMONE
BRD:BRD-K42090719-001-06-5	LTB4R (1241)	-0.373205626946	-0.552264751752	0.865065036537332	0.501659727864081	0.334554084400576	REP.PRIMARY	2.43	TRICHLOROACETIC-ACID
BRD:BRD-K51776215-001-03-9	LTB4R (1241)	-0.373205626946	-0.354486416485525	0.864815974257718	0.502088966886023	0.334870016006423	REP.1M	2.5	TC-S-7006	MAP3K8	MAP KINASE INHIBITOR
BRD:BRD-K51751936-001-09-1	LTB4R (1241)	-0.373205626946	-0.895510732483	0.864454760800956	0.502710619072804	0.335327730404254	REP.PRIMARY	2.5	ALFADOLONE-ACETATE		BENZODIAZEPINE RECEPTOR AGONIST
BRD:BRD-A48938994-001-14-1	LTB4R (1241)	-0.373205626946	0.0714848018458	0.863780657441851	0.50386801429474	0.336180415825229	REP.PRIMARY	2.5	MONOCTANOIN
BRD:BRD-K59256312-066-15-7	LTB4R (1241)	-0.373205626946	-0.204737421961	0.863777669377657	0.503873136696632	0.336184191121583	REP.PRIMARY	2.43106	GABEXATE	PRSS1, TPSAB1	SERINE PROTEASE INHIBITOR
BRD:BRD-A70858459-001-01-7	LTB4R (1241)	-0.373205626946	-0.238370247291	0.863508336461613	0.50433456441265	0.336524324717936	REP.PRIMARY	2.5	ESTRAMUSTINE	ESR1, ESR2, MAP1A, MAP2	DNA ALKYLATING AGENT
BRD:BRD-K63919159-003-07-0	LTB4R (1241)	-0.373205626946	-0.0909266933115	0.863136945668637	0.504969912986721	0.336992834898376	REP.PRIMARY	2.5	APTIGANEL	GRIN1	GLUTAMATE RECEPTOR ANTAGONIST
BRD:BRD-K13699028-003-02-9	LTB4R (1241)	-0.373205626946	-0.00230065129923667	0.863136096964745	0.504971363659827	0.3369939048649	REP.1M	2.5	AZD9056		PURINERGIC RECEPTOR ANTAGONIST
BRD:BRD-K26726854-001-02-9	LTB4R (1241)	-0.373205626946	-0.953285993838489	0.863128262942526	0.504984753937995	0.3370037811226	REP.1M	2.5	MI-14	PI4KB	PI4K INHIBITOR
BRD:BRD-K58685305-001-20-4	LTB4R (1241)	-0.373205626946	-1.2636735693	0.862680396142208	0.505749477619031	0.337567966707508	REP.PRIMARY	2.5	EMODIN	CSNK2A1	11-BETA HYDROXYSTEROID DEHYDROGENASE INHIBITOR
BRD:BRD-M08274809-001-01-7	LTB4R (1241)	-0.373205626946	-0.792730618786	0.862614927363218	0.505861134196085	0.337650367423026	REP.PRIMARY	2.5	INDIUM(III)-ISOPROPOXIDE
BRD:BRD-K22525962-001-05-0	LTB4R (1241)	-0.373205626946	-0.365986412894	0.862602518852351	0.505882293097495	0.337665983048787	REP.PRIMARY	2.50001	DIHYDROTESTOSTERONE	AR, HSD17B1	ANDROGEN RECEPTOR AGONIST
BRD:BRD-K02992638-001-11-8	LTB4R (1241)	-0.373205626946	-0.614862947389	0.862422990362856	0.506188290751168	0.337891839598204	REP.PRIMARY	2.5	LAMIVUDINE		NUCLEOSIDE REVERSE TRANSCRIPTASE INHIBITOR
BRD:BRD-K00926464-001-01-8	LTB4R (1241)	-0.373205626946	-0.277515583168	0.862378385503012	0.506264279025509	0.337947933753228	REP.PRIMARY	2.5	IMREG-1
BRD:BRD-A09911125-001-01-4	LTB4R (1241)	-0.373205626946	-0.17628997857	0.86196550273546	0.50696693392568	0.338466767590135	REP.PRIMARY	2.5	PROLYLLEUCYLGLYCINAMIDE		MELANOCYTE-STIMULATING HORMONE RELEASE INHIBITOR
BRD:BRD-K19601669-001-03-5	LTB4R (1241)	-0.373205626946	-0.455195818895	0.861950701110727	0.506992099400696	0.338485354153611	REP.PRIMARY	2.5	RUXOLITINIB-(S)	JAK1, JAK2	JAK INHIBITOR
BRD:BRD-K43639297-001-01-9	LTB4R (1241)	-0.373205626946	-0.695215754093	0.861930835456081	0.507025872012446	0.3385102982254	REP.PRIMARY	2.50004	VOXELOTOR		HEMOGLOBIN MODULATOR	VOXELOTOR
BRD:BRD-K43639297-001-01-9	LTB4R (1241)	-0.373205626946	-0.695215754093	0.861930835456081	0.507025872012446	0.3385102982254	REP.PRIMARY	2.50004	HEMOGLOBIN-MODULATORS-1		HEMOGLOBIN MODULATOR	VOXELOTOR
BRD:BRD-K16803204-001-01-6	LTB4R (1241)	-0.373205626946	-0.405777164054	0.86154282568832	0.507684901789471	0.338997165388668	REP.PRIMARY	2.5	FILGOTINIB	JAK1, JAK2, JAK3, TYK2	JAK INHIBITOR
BRD:BRD-K62384160-001-02-0	LTB4R (1241)	-0.373205626946	-0.447842654813	0.861534017857039	0.507699848409576	0.339008209949941	REP.PRIMARY	2.49997	SIPONIMOD	S1PR1	SPHINGOSINE 1-PHOSPHATE RECEPTOR MODULATOR, SPHINGOSINE PHOSPHATE RECEPTOR MODULATOR
BRD:BRD-A80280426-001-03-8	LTB4R (1241)	-0.373205626946	-0.371080250216	0.86102078913912	0.508569759885747	0.33965121160842	REP.PRIMARY	2.43121	AD-5467	AKR1B1	ALDOSE REDUCTASE INHIBITOR
BRD:BRD-K52960356-001-15-5	LTB4R (1241)	-0.373205626946	-0.359289732311	0.860876714364973	0.508813603065177	0.33983151895892	REP.PRIMARY	2.49996	ACETOHEXAMIDE	ABCC8, KCNJ1, KCNJ10, KCNJ11	ATP CHANNEL BLOCKER
BRD:BRD-K46428823-001-02-5	LTB4R (1241)	-0.373205626946	-0.32162553673	0.860737738907648	0.509048666455526	0.340005362760988	REP.PRIMARY	2.5	LIOTHYRONINE-(ISOMER)
BRD:BRD-A51713165-003-02-6	LTB4R (1241)	-0.373205626946	-0.466658491672	0.860313981775981	0.509764507160667	0.340534943964158	REP.PRIMARY	2.5	3-CPMT		DOPAMINE REUPTAKE INHIBITOR
BRD:BRD-A16296925-001-01-3	LTB4R (1241)	-0.373205626946	-1.50809954684	0.859909251788019	0.510446940131264	0.341040053174555	REP.PRIMARY	2.5	INDOBUFEN	PTGS1, PTGS2	CYCLOOXYGENASE INHIBITOR, PLATELET AGGREGATION INHIBITOR
BRD:BRD-K71534238-001-10-0	LTB4R (1241)	-0.373205626946	-0.0676227294809	0.859686615348652	0.510821811780173	0.341317619205709	REP.PRIMARY	2.5	GW-9508	FFAR1, FFAR4	FREE FATTY ACID RECEPTOR AGONIST, G PROTEIN-COUPLED RECEPTOR AGONIST
BRD:BRD-A60498477-001-01-2	LTB4R (1241)	-0.373205626946	-0.371470794136	0.859635199628859	0.510908331855189	0.341381691434579	REP.PRIMARY	2.50813	TOLAMOLOL	ADRB1, ADRB2, ADRB3	ADRENERGIC RECEPTOR ANTAGONIST
BRD:BRD-A55424491-001-19-9	LTB4R (1241)	-0.373205626946	-0.326766691132	0.859414292717358	0.51127983871176	0.341656853502727	REP.PRIMARY	2.5	METHOTREXATE	DHFR	DIHYDROFOLATE REDUCTASE INHIBITOR
BRD:BRD-K00004555-001-01-9	LTB4R (1241)	-0.373205626946	-0.228723214917233	0.859342234288941	0.511400942868989	0.341746566384882	REP.1M	2.5	HBED		CHELATING AGENT
BRD:BRD-K64137799-003-02-5	LTB4R (1241)	-0.373205626946	-0.655779266205	0.859028550621348	0.511927679674958	0.342136855905579	REP.PRIMARY	2.5	2-METHYL-5-HYDROXYTRYPTAMINE	HTR1B, HTR1D, HTR1E, HTR1F, HTR3A, HTR3B, HTR6	SEROTONIN RECEPTOR AGONIST
BRD:BRD-K24696047-001-02-3	LTB4R (1241)	-0.373205626946	-0.538742361768	0.858945840846073	0.512066443436037	0.342239697664149	REP.PRIMARY	2.5	NVP-AEW541	IGF1R, INSR	IGF-1 INHIBITOR
BRD:BRD-K82960980-003-02-7	LTB4R (1241)	-0.373205626946	-0.226706972748	0.858224249556788	0.513274914127593	0.343135748921809	REP.PRIMARY	2.36	CEFTIOFUR		BACTERIAL CELL WALL SYNTHESIS INHIBITOR
BRD:BRD-A75919782-399-02-6	LTB4R (1241)	-0.373205626946	0.178660191297	0.857708561447559	0.514136191703676	0.343774825562653	REP.PRIMARY	2.5	LEUCOVORIN	TYMS	FOLATE RECEPTOR LIGAND
BRD:BRD-M89827113-001-01-5	LTB4R (1241)	-0.373205626946	-2.35129638295	0.857548284171228	0.514403480076664	0.343973234404134	REP.PRIMARY	2.5	CROMAKALIM	KCNJ8
BRD:BRD-K15262564-001-15-0	LTB4R (1241)	-0.373205626946	-0.247490374689	0.856815829604693	0.515622569462219	0.344878638652947	REP.PRIMARY	2.5	MUPIROCIN		ISOLEUCYL-TRNA SYNTHETASE INHIBITOR
BRD:BRD-K96799727-001-06-6	LTB4R (1241)	-0.373205626946	-0.584489466944	0.856336704842779	0.51641790048275	0.34546974003673	REP.PRIMARY	2.5	PIFITHRIN-MU	HSPA1A, TP53	HSP INHIBITOR
BRD:BRD-K97417064-001-02-4	LTB4R (1241)	-0.373205626946	-0.568870729798	0.856016592684477	0.516948346596503	0.345864159195296	REP.PRIMARY	2.5	ACEDAPSONE
BRD:BRD-A22707317-001-10-8	LTB4R (1241)	-0.373205626946	-1.92822084587	0.855780408689884	0.517339242762982	0.346154908885823	REP.PRIMARY	2.5	SB-205384	GABRA3, GABRA5, GABRA6	GABA RECEPTOR MODULATOR
BRD:BRD-K82731415-001-07-0	LTB4R (1241)	-0.373205626946	-0.407551908656	0.855054918815572	0.518537448801237	0.347046638812532	REP.PRIMARY	2.5	OLOMOUCINE	CDK1, CDK2, CDK5, MAPK1	CDK INHIBITOR
BRD:BRD-K53734668-003-04-6	LTB4R (1241)	-0.373205626946	-0.540943769039	0.854863476352865	0.518853001145694	0.347281605416769	REP.PRIMARY	2.5	PRT062607	FGR, MAP3K9, SYK	SYK INHIBITOR
BRD:BRD-K00004653-001-01-9	LTB4R (1241)	-0.373205626946	-0.226806911643417	0.854470649979298	0.519499671149036	0.347763293442932	REP.1M	2.5	S15535		SEROTONIN RECEPTOR AGONIST
BRD:BRD-A89594340-003-11-5	LTB4R (1241)	-0.373205626946	-0.243295834362	0.85383024687643	0.520551543575594	0.348547280270264	REP.PRIMARY	2.5	CARNITINE-(D/L)
BRD:BRD-K92107055-001-01-9	LTB4R (1241)	-0.373205626946	0.0299025717963	0.853823213100609	0.520563080491262	0.348555882283258	REP.PRIMARY	2.5	PIMECROLIMUS	FKBP1A, MTOR	CALCINEURIN INHIBITOR
BRD:BRD-A55913614-316-09-6	LTB4R (1241)	-0.373205626946	-0.898157712301	0.853249181355523	0.521503436725139	0.34925725770582	REP.PRIMARY	2.5	PRIMAQUINE	KRT7, NQO2	ANTIMALARIAL AGENT, DNA INHIBITOR
BRD:BRD-K74913225-001-12-4	LTB4R (1241)	-0.373205626946	-1.01953195519	0.852628813809619	0.52251708666952	0.350013829421653	REP.PRIMARY	2.5	BRINZOLAMIDE	CA1, CA12, CA14, CA2, CA4, CA5A, CA7	CARBONIC ANHYDRASE INHIBITOR
BRD:BRD-K09774593-001-02-9	LTB4R (1241)	-0.373205626946	-1.986641216723	0.852234881719621	0.523159350848614	0.350493490120892	REP.1M	2.5	S-TRITYL-L-CYSTEINE		MITOTIC KINESIN INHIBITOR
BRD:BRD-K18910433-001-36-6	LTB4R (1241)	-0.373205626946	-1.21739939192	0.851564814146464	0.524249336964481	0.351308030257255	REP.PRIMARY	2.58	ESTRADIOL	ESR1, ESR2, GPER1, KCNMA1, NR1I2	ESTROGEN RECEPTOR AGONIST
BRD:BRD-A37390343-003-03-5	LTB4R (1241)	-0.373205626946	-0.436427400763	0.850314052725521	0.526275604353365	0.352823956331022	REP.PRIMARY	2.5	AMOROLFINE		MEMBRANE INTEGRITY INHIBITOR
BRD:BRD-K27871792-001-01-8	LTB4R (1241)	-0.373205626946	-0.53136415172	0.85020639244468	0.526449513482729	0.352954168220302	REP.PRIMARY	2.5	FLUCLOXACILLIN		BACTERIAL CELL WALL SYNTHESIS INHIBITOR
BRD:BRD-M92675308-003-07-1	LTB4R (1241)	-0.373205626946	0.181778836823	0.849429375172563	0.52770231816238	0.353892675282501	REP.PRIMARY	2.5	EFONIDIPINE-MONOETHANOLATE	CACNA1C, CACNA1G	L-TYPE CALCIUM CHANNEL BLOCKER, T-TYPE CALCIUM CHANNEL BLOCKER
BRD:BRD-A13323580-001-04-8	LTB4R (1241)	-0.373205626946	-0.812858435429	0.848826205288135	0.528671990194435	0.354619671063743	REP.PRIMARY	2.5	PERILLYL-ALCOHOL	FNTA	APOPTOSIS STIMULANT, FARNESYLTRANSFERASE INHIBITOR
BRD:BRD-K68795758-001-02-9	LTB4R (1241)	-0.373205626946	-0.812432823967021	0.848768067260023	0.528765324127523	0.354689673923834	REP.1M	2.5	MRK-560	APP	GAMMA SECRETASE INHIBITOR
BRD:BRD-K28192623-066-08-1	LTB4R (1241)	-0.373205626946	-0.135276260296	0.848462177225027	0.529256019161395	0.355057786798415	REP.PRIMARY	2.5	SPIRADOLINE	OPRK1	OPIOID RECEPTOR AGONIST
BRD:BRD-K12483104-001-02-9	LTB4R (1241)	-0.373205626946	-0.27151050621159	0.848330005517246	0.529467847691537	0.355216738768269	REP.1M	2.5	VU10010	CHRM4	ACETYLCHOLINE RECEPTOR ALLOSTERIC MODULATOR
BRD:BRD-A45153512-001-01-0	LTB4R (1241)	-0.373205626946	-0.239572171951	0.847655398445909	0.530547194399808	0.356027044518957	REP.PRIMARY	2.5	BIMATOPROST	AKR1C3, PTGER1, PTGER3, PTGFR	PROSTANOID RECEPTOR AGONIST
BRD:BRD-K92758126-001-18-8	LTB4R (1241)	-0.373205626946	-0.755166364793	0.84761666239606	0.530609077974136	0.356073522376871	REP.PRIMARY	1.44	MD-920	AADACL2	NFKB PATHWAY INHIBITOR
BRD:BRD-K97521363-001-16-1	LTB4R (1241)	-0.373205626946	-0.954614185893	0.847587372807275	0.530655863491266	0.356108662200325	REP.PRIMARY	2.5	CLORSULON		GLYCOLYSIS INHIBITOR
BRD:BRD-K26323068-001-01-8	LTB4R (1241)	-0.373205626946	-0.0857591747764	0.846923480685921	0.531714789960599	0.356904329503036	REP.PRIMARY	2.5	LEUPROLIDE	GNRHR	GONADOTROPIN RELEASING FACTOR HORMONE RECEPTOR AGONIST
BRD:BRD-K82818427-001-04-8	LTB4R (1241)	-0.373205626946	-0.596567338438	0.84681139390942	0.531893281725936	0.357038507984334	REP.PRIMARY	2.5	BATIMASTAT	ADAM28, ADAMTS5, MMP12, MMP16, MMP2, MMP8	MATRIX METALLOPROTEASE INHIBITOR
BRD:BRD-K00003378-001-01-9	LTB4R (1241)	-0.373205626946	-0.245665135267897	0.846784813925355	0.531935596576693	0.357070320137109	REP.1M	2.5	FT011		TGF BETA RECEPTOR INHIBITOR
BRD:BRD-A46335897-003-27-8	LTB4R (1241)	-0.373205626946	-0.20284283909	0.846777960390574	0.531946506518071	0.357078522353763	REP.PRIMARY	2.49995	PROMETHAZINE	ADRA1A, CALM1, CHRM1, CHRM2, CHRM3, CHRM4, CHRM5, DRD2, HRH1, HTR2A	HISTAMINE RECEPTOR ANTAGONIST
BRD:BRD-K87492696-001-16-5	LTB4R (1241)	-0.373205626946	-0.0694881717805	0.846748183860403	0.531993903281898	0.357114156544701	REP.PRIMARY	2.5	SULFAMETER	DHFR	DIHYDROFOLATE REDUCTASE INHIBITOR
BRD:BRD-K61693562-300-01-7	LTB4R (1241)	-0.373205626946	-0.156767437967	0.846710716373858	0.532053533751697	0.357158990152518	REP.PRIMARY	2.5	PYRAZINOYLGUANIDINE		DIURETIC
BRD:BRD-K51541829-050-01-0	LTB4R (1241)	-0.373205626946	-0.24048555299	0.846297589675255	0.532710418247902	0.357653005020568	REP.PRIMARY	2.5	RO-25-6981	GRIN2B	GLUTAMATE RECEPTOR ANTAGONIST, MONAMINE TRANSPORTER MODULATOR
BRD:BRD-K00003283-001-01-9	LTB4R (1241)	-0.373205626946	-0.200932094588313	0.846115290703449	0.532999920110518	0.357870803656135	REP.1M	2.5	ROLUPERIDONE
BRD:BRD-K35589454-003-01-1	LTB4R (1241)	-0.373205626946	-0.493843541772	0.844626252359739	0.535356417561929	0.35964540002285	REP.PRIMARY	2.5	DANEGAPTIDE		GAP JUNCTION MODULATOR
BRD:BRD-A27143604-001-02-0	LTB4R (1241)	-0.373205626946	-1.01338699117	0.844388810550704	0.535730843443577	0.359927655546644	REP.PRIMARY	2.5	DIARYLPROPIONITRILE	ESR2	ESTROGEN RECEPTOR AGONIST
BRD:BRD-K52487250-003-01-2	LTB4R (1241)	-0.373205626946	-0.0564630469481	0.844294556064703	0.535879373179735	0.360039644529834	REP.PRIMARY	2.5	ICI-215,001	ADRB3	ADRENERGIC RECEPTOR AGONIST
BRD:BRD-K47554101-001-01-2	LTB4R (1241)	-0.373205626946	-0.26897726596	0.84412741121368	0.536142624343272	0.36023816231472	REP.PRIMARY	2.5	EPEREZOLID		BACTERIAL 30S RIBOSOMAL SUBUNIT INHIBITOR
BRD:BRD-K96714749-001-01-0	LTB4R (1241)	-0.373205626946	-0.631301704035	0.844112091167742	0.536166744161199	0.360256353042962	REP.PRIMARY	2.5	ISOBUTAMBEN		LOCAL ANESTHETIC
BRD:BRD-K06222852-001-03-2	LTB4R (1241)	-0.373205626946	0.0264928090336	0.84379946211787	0.536658613766325	0.360627384222382	REP.PRIMARY	2.5	POSACONAZOLE	CYP3A4	STEROL DEMETHYLASE INHIBITOR
BRD:BRD-K26573499-300-02-1	LTB4R (1241)	-0.373205626946	-0.275425793891	0.84325809637473	0.537508867739377	0.36126907951277	REP.PRIMARY	2.5	DMAB-ANABASEINE	CHRNA7	ADRENERGIC RECEPTOR AGONIST
BRD:BRD-A90272038-001-01-7	LTB4R (1241)	-0.373205626946	-0.510349755104	0.843018812474211	0.537884078417062	0.361552385927063	REP.PRIMARY	2.5	CGP-37849	GRIN2A, GRIN2B, GRIN2C, GRIN2D	GLUTAMATE RECEPTOR ANTAGONIST
BRD:BRD-K35498378-001-06-1	LTB4R (1241)	-0.373205626946	-0.663646718115	0.842930474872745	0.53802250374014	0.361656925604658	REP.PRIMARY	2.5	ALRESTATIN	AKR1B1	ALDOSE REDUCTASE INHIBITOR
BRD:BRD-K00004661-001-01-9	LTB4R (1241)	-0.373205626946	0.115742843513206	0.842211826882575	0.539146769126103	0.362506384391794	REP.1M	2.5	DECLOPRAMIDE		CELL CYCLE INHIBITOR
BRD:BRD-K57432881-003-21-8	LTB4R (1241)	-0.373205626946	-0.654090820146	0.842194882777682	0.539173236931403	0.362526391351024	REP.PRIMARY	2.5	TIAPRIDE	DRD2, DRD3	DOPAMINE RECEPTOR ANTAGONIST
BRD:BRD-K26818574-305-04-3	LTB4R (1241)	-0.373205626946	-0.328032868632	0.842173848270031	0.539206091666301	0.362551226737082	REP.PRIMARY	2.5	BIX-01294	EHMT1, EHMT2	HISTONE LYSINE METHYLTRANSFERASE INHIBITOR
BRD:BRD-A51407134-001-01-9	LTB4R (1241)	-0.373205626946	-0.118394798273	0.841269098194583	0.540616596510755	0.363618034572484	REP.PRIMARY	2.5	2-OCTYLDODECAN-1-OL
BRD:BRD-K48894757-001-01-8	LTB4R (1241)	-0.373205626946	-1.4509003371	0.839909058444957	0.542727163077458	0.365216470402832	REP.PRIMARY	2.5	LAROPIPRANT	PTGDR, PTGDR2, PTGER1, PTGER2, PTGER3, PTGFR, PTGIR, TBXA2R	PROSTANOID RECEPTOR ANTAGONIST
BRD:BRD-K78841970-001-13-8	LTB4R (1241)	-0.373205626946	-0.480220779699	0.838670358260659	0.544639357901115	0.36666691176373	REP.PRIMARY	2.38859	ASPARTAME	TAS1R2, TRPV1
BRD:BRD-K78122587-300-02-7	LTB4R (1241)	-0.373205626946	0.156824284558	0.838642466748959	0.544682304619143	0.366699512396649	REP.PRIMARY	2.5	NNC-55-0396	CATSPER1, CATSPER2, CATSPER3, CATSPER4	T-TYPE CALCIUM CHANNEL BLOCKER
BRD:BRD-A10662413-043-11-2	LTB4R (1241)	-0.373205626946	-0.146510895986	0.838419048204014	0.545026145802818	0.366960559580742	REP.PRIMARY	2.5	PRENYLAMINE	CALM1, MYLK2	CALCIUM CHANNEL BLOCKER
BRD:BRD-K10575656-034-01-0	LTB4R (1241)	-0.373205626946	-0.0383238473905	0.838094434554478	0.545525177025598	0.367339552219137	REP.PRIMARY	2.5	MRS3777	ADORA1, ADORA2A, ADORA2B, ADORA3	ADENOSINE RECEPTOR ANTAGONIST	MRS3777
BRD:BRD-K10575656-034-01-0	LTB4R (1241)	-0.373205626946	-0.0383238473905	0.838094434554478	0.545525177025598	0.367339552219137	REP.PRIMARY	2.5	MRS-3777	ADORA1, ADORA2A, ADORA2B, ADORA3	ADENOSINE RECEPTOR ANTAGONIST	MRS3777
BRD:BRD-K71075609-003-01-0	LTB4R (1241)	-0.373205626946	-0.86757859039	0.837906918385447	0.545813151290626	0.367558323055956	REP.PRIMARY	2.5	DORZOLAMIDE	CA1, CA12, CA14, CA2, CA4, CA7	CARBONIC ANHYDRASE INHIBITOR
BRD:BRD-K88405679-003-03-1	LTB4R (1241)	-0.373205626946	0.153068760052	0.837748017945437	0.546057010236561	0.367743618276575	REP.PRIMARY	2.5	THONZYLAMINE		ANTIHISTAMINE
BRD:BRD-A67862938-034-14-9	LTB4R (1241)	-0.373205626946	-0.412148585406	0.837628304500095	0.54624062783749	0.367883162560772	REP.PRIMARY	2.5	NAFTIDROFURYL		ADRENERGIC RECEPTOR ANTAGONIST
BRD:BRD-K86873305-236-14-7	LTB4R (1241)	-0.373205626946	-0.703917812656	0.837484702410322	0.546460770072925	0.368050490852566	REP.PRIMARY	2.44846	PIPERACILLIN		BACTERIAL CELL WALL SYNTHESIS INHIBITOR
BRD:BRD-K70161083-001-06-9	LTB4R (1241)	-0.373205626946	-0.367165912349219	0.837184135911432	0.546921130125934	0.368400499520626	REP.1M	2.5	CAROVERIN		CYTOCHROME P450 INHIBITOR
BRD:BRD-K12968785-001-13-3	LTB4R (1241)	-0.373205626946	-0.382842198944	0.836821853105558	0.547475283611032	0.368821985530794	REP.PRIMARY	2.5	BERGAPTEN
BRD:BRD-K45841694-001-11-7	LTB4R (1241)	-0.373205626946	0.148886805729	0.835787725814082	0.549052709107719	0.370022767800079	REP.PRIMARY	2.65	IU1	USP14	UBIQUITIN C-TERMINAL HYDROLASE INHIBITOR
BRD:BRD-A82396632-008-29-0	LTB4R (1241)	-0.373205626946	-0.966294475657	0.835493944624659	0.549499652862062	0.370363264832268	REP.PRIMARY	2.5	MICONAZOLE	KCNH2, KCNH6, KCNH7, KCNMA1, KCNMB1, KCNMB2, KCNMB3, KCNMB4, KCNN1, KCNN2, KCNN3, KCNN4, NOS2, NOS3, TRPM2, TRPV5	BACTERIAL CELL WALL SYNTHESIS INHIBITOR
BRD:BRD-K47095176-001-01-6	LTB4R (1241)	-0.373205626946	-0.107840283969	0.835412964894804	0.549622759795911	0.370457072940446	REP.PRIMARY	2.5	TALNETANT	TACR2, TACR3	TACHYKININ ANTAGONIST
BRD:BRD-K50000283-001-04-4	LTB4R (1241)	-0.373205626946	-0.377643104704	0.834864547204802	0.550455436725373	0.371091816028987	REP.PRIMARY	2.5	PHA-767491	CDK1, RPS6KB1	CDC INHIBITOR
BRD:BRD-K44009692-001-02-3	LTB4R (1241)	-0.373205626946	-0.407400517163	0.834862699974004	0.550458238372464	0.371093952406573	REP.PRIMARY	2.5	HYODEOXYCHOLIC-ACID		ATHEROSCLEROSIS FORMATION INHIBITOR
BRD:BRD-K80262108-001-07-0	LTB4R (1241)	-0.373205626946	-0.236090130372	0.83484230584387	0.550489168261547	0.371117538104498	REP.PRIMARY	2.5	AMIFAMPRIDINE		POTASSIUM CHANNEL BLOCKER
BRD:BRD-K37130656-001-04-6	LTB4R (1241)	-0.373205626946	-0.880575246079	0.834546447558441	0.550937588904211	0.371459547645427	REP.PRIMARY	2.5	RIVAROXABAN	F10	COAGULATION FACTOR INHIBITOR
BRD:BRD-K02729857-001-01-9	LTB4R (1241)	-0.373205626946	-0.0955437091915	0.834101777220075	0.551610573900023	0.371973059750913	REP.PRIMARY	2.50244	PHENYLBENZIMIDAZOLE-SULFONIC-ACID
BRD:BRD-K11399644-003-11-3	LTB4R (1241)	-0.373205626946	-0.770655485806	0.834059979069438	0.551673772545595	0.372021296688592	REP.PRIMARY	2.5	PHENFORMIN	KCNJ8, PRKAA1	AMPK ACTIVATOR
BRD:BRD-K00004709-001-01-9	LTB4R (1241)	-0.373205626946	-0.670755913313243	0.833953364072266	0.551834926905275	0.372144310154736	REP.1M	2.5	ALINIDINE		BRADYCARDIC EFFECT
BRD:BRD-K01624185-001-05-7	LTB4R (1241)	-0.373205626946	0.155489242402	0.833458278060756	0.552582390899311	0.372715075422097	REP.PRIMARY	2.5	MALTOBIONIC-ACID		MATRIX METALLOPROTEASE INHIBITOR
BRD:BRD-K00003337-019-01-9	LTB4R (1241)	-0.373205626946	-0.45994458524645	0.833329074535087	0.552777218718803	0.37286390213516	REP.1M	2.5	ALX-40-4C		CC CHEMOKINE RECEPTOR ANTAGONIST
BRD:BRD-K77432251-001-01-2	LTB4R (1241)	-0.373205626946	-0.386500907965	0.833039826553061	0.553213021698194	0.373196890571311	REP.PRIMARY	2.71597	ABAFUNGIN		STEROL METHYLTRANSFERASE INHIBITOR
BRD:BRD-K96206066-001-07-9	LTB4R (1241)	-0.373205626946	0.0244860850815	0.832778969992491	0.553605624193113	0.373496969435635	REP.PRIMARY	2.59196	DIFENPIRAMIDE		CYCLOOXYGENASE INHIBITOR, PROSTAGLANDIN INHIBITOR
BRD:BRD-K68346641-001-02-2	LTB4R (1241)	-0.373205626946	-2.26034648767	0.832129233404505	0.554581769366457	0.374243476955482	REP.PRIMARY	2.5	AMSACRINE	KCNH2, TOP2A	TOPOISOMERASE INHIBITOR
BRD:BRD-K00004678-001-01-9	LTB4R (1241)	-0.373205626946	-0.504502787293819	0.832088592958885	0.554642743996263	0.374290126684038	REP.1M	2.5	DOTMP
BRD:BRD-K90947825-001-02-7	LTB4R (1241)	-0.373205626946	-1.04402959753	0.830644112815424	0.556803697765268	0.375944878668158	REP.PRIMARY	2.5	CARBOPLATIN		DNA ALKYLATING AGENT, DNA INHIBITOR
BRD:BRD-K81092066-311-01-6	LTB4R (1241)	-0.373205626946	-0.407874001918	0.829532274098214	0.558458777556093	0.377214209058501	REP.PRIMARY	2.5	PHENACAINE		LOCAL ANESTHETIC
BRD:BRD-K44824027-001-02-1	LTB4R (1241)	-0.373205626946	-0.49607799391	0.829425270033703	0.558617688074339	0.377336171887509	REP.PRIMARY	2.5	BECLAMIDE		ANTICONVULSANT
BRD:BRD-K41260949-236-16-8	LTB4R (1241)	-0.373205626946	-0.808399819962	0.82919103763701	0.558965314757953	0.377603028080743	REP.PRIMARY	2.5	VALPROIC-ACID	ABAT, ACADSB, ALDH5A1, HDAC1, HDAC2, HDAC9, OGDH, SCN10A, SCN11A, SCN1A, SCN1B, SCN2A, SCN2B, SCN3A, SCN3B, SCN4A, SCN4B, SCN5A, SCN7A, SCN8A, SCN9A	BENZODIAZEPINE RECEPTOR AGONIST, HDAC INHIBITOR
BRD:BRD-A95340155-001-09-7	LTB4R (1241)	-0.373205626946	0.250232767781	0.829037361529912	0.55919321632824	0.377778018021764	REP.PRIMARY	2.5	METHYCLOTHIAZIDE	CA1, CA2, CA4, SLC12A1, SLC12A3	CHLORIDE REABSORPTION INHIBITOR
BRD:BRD-K18613660-001-05-5	LTB4R (1241)	-0.373205626946	-0.776342481695	0.828464111561797	0.560042155425931	0.378430145789542	REP.PRIMARY	2.5	MEXENEONE
BRD:BRD-K31054881-300-04-7	LTB4R (1241)	-0.373205626946	-0.513873223022	0.828302452260863	0.560281221868662	0.378613870433217	REP.PRIMARY	2.5	BMY-7378	ADRA1A, ADRA1B, ADRA1D, HTR1A	ADRENERGIC RECEPTOR ANTAGONIST, SEROTONIN RECEPTOR ANTAGONIST
BRD:BRD-K27938825-001-02-4	LTB4R (1241)	-0.373205626946	0.0305762719624	0.828274264763491	0.560322891135548	0.378645897297921	REP.PRIMARY	2.5	ASA-404		ANGIOGENESIS INHIBITOR
BRD:BRD-K37635256-001-02-9	LTB4R (1241)	-0.373205626946	0.062907197468018	0.828107359956176	0.560569532160295	0.378835487123752	REP.1M	2.5	S-07662	NR1I3	CAR ANTAGONIST
BRD:BRD-K26531771-001-01-4	LTB4R (1241)	-0.373205626946	-0.529679850438	0.827774571676462	0.561060833141871	0.379213257910307	REP.PRIMARY	2.5	EPZ-5676	DOT1L	HISTONE LYSINE METHYLTRANSFERASE INHIBITOR
BRD:BRD-K09602097-001-13-6	LTB4R (1241)	-0.373205626946	-0.89809308843	0.827516146283516	0.561441918313977	0.379506386299901	REP.PRIMARY	2.5	FORSKOLIN	ADCY2, ADCY5, GNAS	ADENYLYL CYCLASE ACTIVATOR
BRD:BRD-K92658264-001-02-9	LTB4R (1241)	-0.373205626946	-0.117597885575296	0.827303250253467	0.561755580408463	0.379747721987914	REP.1M	2.5	OF-1	BRD1	BROMODOMAIN INHIBITOR
BRD:BRD-A24587114-066-22-5	LTB4R (1241)	-0.373205626946	-0.426445882073	0.826764675512317	0.562547928024815	0.380357641463066	REP.PRIMARY	2.5	ISOETHARINE	ADRB1, ADRB2	ADRENERGIC RECEPTOR AGONIST
BRD:BRD-K21718444-001-06-8	LTB4R (1241)	-0.373205626946	-0.978178852081	0.826754909645328	0.562562280443104	0.380368693080895	REP.PRIMARY	2.5	KW-2449	ABL1, AURKA, AURKB, FLT3	ABL KINASE INHIBITOR, AURORA KINASE INHIBITOR, FLT3 INHIBITOR
BRD:BRD-A15739803-001-01-0	LTB4R (1241)	-0.373205626946	-0.058931463524	0.826366654766751	0.563132446134663	0.380807836512562	REP.PRIMARY	2.72637	POLYTHIAZIDE	SLC12A3	SODIUM/CHLORIDE COTRANSPORTER INHIBITOR
BRD:BRD-K92493880-001-03-0	LTB4R (1241)	-0.373205626946	-0.872172915392	0.82558392291602	0.564279351228267	0.381691812525123	REP.PRIMARY	2.5	AMPA-(S)	GRIA2, GRIN1	GLUTAMATE RECEPTOR AGONIST
BRD:BRD-K58343622-001-01-6	LTB4R (1241)	-0.373205626946	-0.696051237814	0.824724941703569	0.565534057800275	0.382659838420734	REP.PRIMARY	2.5	DY131	ESRRB, ESRRG	ESTROGEN-RELATED RECEPTOR AGONIST
BRD:BRD-K04804440-001-09-5	LTB4R (1241)	-0.373205626946	0.0806988292188	0.824624607801798	0.565680348083377	0.382772769347367	REP.PRIMARY	2.5	CIPROFLOXACIN	TOP2A	BACTERIAL DNA GYRASE INHIBITOR
BRD:BRD-K38458514-001-01-8	LTB4R (1241)	-0.373205626946	-0.69987187655	0.824592803489677	0.565726708254997	0.382808560628364	REP.PRIMARY	2.5	DIAZOOXONORLEUCINE		GLUTAMATE RECEPTOR ANTAGONIST
BRD:BRD-K26657438-001-15-2	LTB4R (1241)	-0.373205626946	-0.42418019386	0.82456842595698	0.565762238855536	0.382835992127989	REP.PRIMARY	2.5	IMIQUIMOD	TLR7, TLR8	INTERFERON INDUCER, TOLL-LIKE RECEPTOR AGONIST
BRD:BRD-K87774949-001-03-9	LTB4R (1241)	-0.373205626946	-1.24472914278	0.82427808152526	0.566185167870933	0.383162577976196	REP.PRIMARY	2.5	ISTRADEFYLLINE	ADORA1, ADORA2A, ADORA2B, ADORA3	ADENOSINE RECEPTOR ANTAGONIST
BRD:BRD-K97472745-001-01-8	LTB4R (1241)	-0.373205626946	-1.19300197168	0.824254097445727	0.566220083398611	0.383189544893266	REP.PRIMARY	2.5	GESTRINONE	AR, ESR1, PGR	PROGESTERONE RECEPTOR ANTAGONIST
BRD:BRD-K77060810-001-01-5	LTB4R (1241)	-0.373205626946	-0.0803107870705	0.824180584010645	0.566327083000516	0.383272190645481	REP.PRIMARY	2.5	AZD1283	P2RY12	PURINERGIC RECEPTOR ANTAGONIST
BRD:BRD-A01098288-001-02-9	LTB4R (1241)	-0.373205626946	-0.81002913849	0.822798564757798	0.568333108161497	0.384822999167588	REP.PRIMARY	2.5	AZELNIDIPINE	CACNA1C	CALCIUM CHANNEL BLOCKER
BRD:BRD-A24297246-001-03-9	LTB4R (1241)	-0.373205626946	-0.2174645254	0.822580796414676	0.568648251003902	0.385066865314054	REP.PRIMARY	2.5	TROLEANDOMYCIN		PROTEIN SYNTHESIS INHIBITOR
BRD:BRD-A84810646-001-01-6	LTB4R (1241)	-0.373205626946	-0.627910830324	0.822014831139488	0.569466080979999	0.385700026051658	REP.PRIMARY	2.50001	GINSENOSIDE-RD		CALCIUM CHANNEL BLOCKER
BRD:BRD-K68408772-001-05-4	LTB4R (1241)	-0.373205626946	-0.234822175708	0.821945316750457	0.569566410765233	0.385777731007024	REP.PRIMARY	2.42064	CARBOXYAMIDOTRIAZOLE	CXCL8	CALCIUM CHANNEL BLOCKER
BRD:BRD-K64785675-001-04-0	LTB4R (1241)	-0.373205626946	-0.509301387088	0.821834975077928	0.569725612675665	0.3859010456424	REP.PRIMARY	2.5	TG100-115	PIK3CA, PIK3CB, PIK3CD, PIK3CG	PI3K INHIBITOR
BRD:BRD-K46625559-001-01-8	LTB4R (1241)	-0.373205626946	0.192836912838	0.821549067024532	0.57013781708559	0.386220407964766	REP.PRIMARY	2.50004	OZANIMOD	S1PR1	SPHINGOSINE 1 PHOSPHATE RECEPTOR AGONIST, SPHINGOSINE 1-PHOSPHATE RECEPTOR AGONIST
BRD:BRD-K00005335-001-01-9	LTB4R (1241)	-0.373205626946	-0.189040404085027	0.821374845565611	0.57038878238625	0.386414902025156	REP.1M	2.5	CYCLUC1
BRD:BRD-K43900408-001-02-9	LTB4R (1241)	-0.373205626946	-0.779408441805726	0.820989174148604	0.570943758991018	0.386845146553297	REP.1M	2.5	AMG-176		MCL1 INHIBITOR
BRD:BRD-K38687824-001-02-5	LTB4R (1241)	-0.373205626946	-0.379762382238	0.820337833353703	0.571879217290288	0.38757081691921	REP.PRIMARY	2.5	BETA-AMYLOID-SYNTHESIS-INHIBITOR	APP	BETA AMYLOID SYNTHESIS INHIBITOR
BRD:BRD-K83834509-001-04-9	LTB4R (1241)	-0.373205626946	-0.215789971891642	0.820176905635702	0.572109992450616	0.387749926592016	REP.1M	2.5	PTC-209		BMI-1 INHIBITOR
BRD:BRD-K86677390-001-02-9	LTB4R (1241)	-0.373205626946	0.463848271440773	0.820101679813791	0.572217821084417	0.387833626813204	REP.1M	2.5	MK-8998		T-TYPE CALCIUM CHANNEL BLOCKER
BRD:BRD-K62607075-001-04-9	LTB4R (1241)	-0.373205626946	-0.163372940704474	0.820011891191215	0.572346484487331	0.387933509732967	REP.1M	2.5	9-ANTHRACENECARBOXYLIC-ACID	ANO1, CLCN1
BRD:BRD-K95309561-001-24-7	LTB4R (1241)	-0.373205626946	0.0225151814532	0.819445621870533	0.573156935574555	0.388562924207603	REP.PRIMARY	2.5	DIENESTROL	ESR1	ESTROGEN RECEPTOR AGONIST
BRD:BRD-K31843556-001-04-1	LTB4R (1241)	-0.373205626946	-0.989096578067	0.819025975618877	0.573756438971753	0.38902879215406	REP.PRIMARY	2.5	T-0070907	PPARG	PPAR RECEPTOR ANTAGONIST
BRD:BRD-K41895652-001-02-9	LTB4R (1241)	-0.373205626946	-0.414820612208301	0.818857437455729	0.573996948705685	0.389215756927921	REP.1M	2.5	JNJ-27141491	CCR2	CC CHEMOKINE RECEPTOR ANTAGONIST
BRD:BRD-K76204040-001-03-8	LTB4R (1241)	-0.373205626946	-0.0169163822021	0.818826726563373	0.574040758017679	0.389249817065809	REP.PRIMARY	2.5	PYRIDOXAL	PDXK
BRD:BRD-A98990573-003-01-3	LTB4R (1241)	-0.373205626946	-0.25921527335	0.818406164346824	0.574640191910659	0.38971598342927	REP.PRIMARY	2.5	EPINASTINE	ADRA1A, ADRA2A, HRH1, HRH2, HTR2A, HTR7	HISTAMINE RECEPTOR ANTAGONIST
BRD:BRD-K69608737-001-10-2	LTB4R (1241)	-0.373205626946	-0.871024689988	0.818116747795224	0.57505216022285	0.390036500992018	REP.PRIMARY	2.5	TACROLIMUS	FKBP1A	CALCINEURIN INHIBITOR
BRD:BRD-K18922609-004-23-1	LTB4R (1241)	-0.373205626946	-0.0356972760396	0.81809626874558	0.575081294309387	0.390059172044441	REP.PRIMARY	2.5	NEOSTIGMINE	ACHE	ACETYLCHOLINESTERASE INHIBITOR
BRD:BRD-A36456202-001-01-3	LTB4R (1241)	-0.373205626946	-1.08138038525	0.817824339227508	0.575467940173117	0.39036009911385	REP.PRIMARY	2.5	COLISTIN-B-SULFATE		BACTERIAL PERMEABILITY INDUCER
BRD:BRD-K49119234-003-02-6	LTB4R (1241)	-0.373205626946	0.179021841055	0.816887680112424	0.576796773639157	0.39139509666978	REP.PRIMARY	2.5	TMPH
BRD:BRD-K28824103-001-02-8	LTB4R (1241)	-0.373205626946	-1.45810842578	0.81685004608933	0.576850069085425	0.391436632020669	REP.PRIMARY	2.5	GENIPIN		CHOLERETIC AGENT
BRD:BRD-K19227686-001-18-6	LTB4R (1241)	-0.373205626946	-0.882151429244	0.816642252578033	0.577144203214652	0.391665897381177	REP.PRIMARY	2.5	PHENOLPHTHALEIN	UGT1A9	INDICATOR DYE
BRD:BRD-K62929068-001-16-5	LTB4R (1241)	-0.373205626946	-0.159429595674	0.814835759019219	0.579691888699138	0.393654162774042	REP.PRIMARY	2.5	6-BENZYLAMINOPURINE		PURINERGIC RECEPTOR ACTIVATOR
BRD:BRD-K32768103-051-02-6	LTB4R (1241)	-0.373205626946	-0.604388415641	0.814818099268171	0.579716711079649	0.393673556362624	REP.PRIMARY	2.5	VONOPRAZAN	ATP4A	POTASSIUM-COMPETITIVE ACID ANTAGONIST
BRD:BRD-K17511755-001-02-9	LTB4R (1241)	-0.373205626946	-4.71133163134169	0.814424075915108	0.580270130688994	0.394106049281776	REP.1M	2.5	APY-29	ERN1	SERINE/THREONINE KINASE INHIBITOR
BRD:BRD-K57284066-001-01-6	LTB4R (1241)	-0.373205626946	-0.960608637937	0.813384279532309	0.581726751842913	0.395245389274498	REP.PRIMARY	2.5	RO-9187		HCV INHIBITOR
BRD:BRD-K76719364-001-02-5	LTB4R (1241)	-0.373205626946	0.178840765539	0.812819114348279	0.582516169174796	0.395863465272299	REP.PRIMARY	2.46662	GS-9973	SYK	SYK INHIBITOR
BRD:BRD-K93468883-001-02-0	LTB4R (1241)	-0.373205626946	-0.699231575023	0.812640187400671	0.582765755532531	0.396058968917119	REP.PRIMARY	2.5	IPI-145	PIK3CA, PIK3CB, PIK3CD, PIK3CG	PI3K INHIBITOR	IPI-145
BRD:BRD-K93468883-001-02-0	LTB4R (1241)	-0.373205626946	-0.699231575023	0.812640187400671	0.582765755532531	0.396058968917119	REP.PRIMARY	2.5	DUVELISIB	PIK3CA, PIK3CB, PIK3CD, PIK3CG	PI3K INHIBITOR	IPI-145
BRD:BRD-K21077415-001-01-5	LTB4R (1241)	-0.373205626946	-0.106363516962	0.812482210206945	0.582985984477532	0.396231512351611	REP.PRIMARY	2.65609	AMG-319	PIK3CD	PI3K INHIBITOR
BRD:BRD-K76011241-001-01-8	LTB4R (1241)	-0.373205626946	-0.599175832206	0.812441812428211	0.583042280986862	0.39627562453217	REP.PRIMARY	2.5	OSELTAMIVIR-PHOSPHATE	CES1, NEU1, NEU2	NEURAMINIDASE INHIBITOR
BRD:BRD-A72988804-001-11-1	LTB4R (1241)	-0.373205626946	-0.0990417604869	0.812184470739866	0.583400707480719	0.396556527767076	REP.PRIMARY	2.5	TIAPROFENIC-ACID	PTGS1, PTGS2	CYCLOOXYGENASE INHIBITOR
BRD:BRD-A34788695-003-10-2	LTB4R (1241)	-0.373205626946	-0.767619968437	0.812049062980975	0.583589169974667	0.396704263849317	REP.PRIMARY	2.3757	TETRACYCLINE	PRNP	BACTERIAL 30S RIBOSOMAL SUBUNIT INHIBITOR
BRD:BRD-K40109029-001-02-9	LTB4R (1241)	-0.373205626946	-0.276306911553	0.811926172590718	0.583760130757649	0.396838301625214	REP.PRIMARY	2.5	SB-505124	TGFBR1	ALK TYROSINE KINASE RECEPTOR INHIBITOR
BRD:BRD-K09597601-001-02-9	LTB4R (1241)	-0.373205626946	-0.166951322167034	0.811561125431049	0.584267524075306	0.397236230957047	REP.1M	2.5	UBP-310	GRIK1, GRIK5	GLUTAMATE RECEPTOR ANTAGONIST
BRD:BRD-A68304895-003-02-2	LTB4R (1241)	-0.373205626946	-0.695393629596	0.811434820737086	0.584442924241002	0.39737383230274	REP.PRIMARY	2.5	BTS-54505	SLC6A2, SLC6A3, SLC6A4	DOPAMINE REUPTAKE INHIBITOR
BRD:BRD-K04394237-001-06-0	LTB4R (1241)	-0.373205626946	0.0493864841333	0.811311898135785	0.584613550940542	0.39750770942473	REP.PRIMARY	2.5	DROSPIRENONE	AR, NR3C2, PGR	MINERALOCORTICOID RECEPTOR ANTAGONIST
BRD:BRD-A41304429-001-14-8	LTB4R (1241)	-0.373205626946	-0.150337819837	0.811101570367563	0.584905327849964	0.397736690447462	REP.PRIMARY	2.5	PRACTOLOL	ADRB1	ADRENERGIC RECEPTOR ANTAGONIST
BRD:BRD-K34341643-001-01-4	LTB4R (1241)	-0.373205626946	-0.824080953614	0.810965047568914	0.585094600574599	0.397885259879806	REP.PRIMARY	2.5	GLASDEGIB	SMO	HEDGEHOG PATHWAY INHIBITOR
BRD:BRD-K00003410-001-01-9	LTB4R (1241)	-0.373205626946	-0.339420845026394	0.810927377998824	0.585146808597597	0.397926244915782	REP.1M	2.5	GAL-021		CALCIUM CHANNEL BLOCKER
BRD:BRD-A22256192-003-22-7	LTB4R (1241)	-0.373205626946	0.0728054279298	0.810838007291174	0.58527064331989	0.398023466910133	REP.PRIMARY	2.5	TERAZOSIN	ADRA1A, ADRA1B, ADRA1D, KCNH2, KCNH6, KCNH7	ADRENERGIC RECEPTOR ANTAGONIST
BRD:BRD-K59110290-238-01-7	LTB4R (1241)	-0.373205626946	-0.0434102203925	0.8095654682946	0.587029601080683	0.399405575584088	REP.PRIMARY	2.5	FOSAMPRENAVIR		HIV PROTEASE INHIBITOR
BRD:BRD-K53234107-001-01-6	LTB4R (1241)	-0.373205626946	-0.504045163293	0.80889118078384	0.587958380882631	0.400136246401283	REP.PRIMARY	2.5	IWP-L6	PORCN	PORCUPINE INHIBITOR
BRD:BRD-K00003222-001-01-9	LTB4R (1241)	-0.373205626946	-2.91830783259563	0.808281268512134	0.588796561617352	0.400796166598405	REP.1M	2.5	TRADIPITANT		NEUROKININ RECEPTOR ANTAGONIST
BRD:BRD-A16350940-001-01-9	LTB4R (1241)	-0.373205626946	-0.284279571221	0.808229144220687	0.588868109539221	0.400852521102954	REP.PRIMARY	2.5	DORAMECTIN
BRD:BRD-K49522529-001-03-7	LTB4R (1241)	-0.373205626946	-0.44492895181	0.808051976508882	0.589111197703871	0.401044015922627	REP.PRIMARY	2.5	ALFACALCIDOL	CYP27B1, VDR	VITAMIN D RECEPTOR AGONIST
BRD:BRD-K54770957-001-04-3	LTB4R (1241)	-0.373205626946	-0.456020774707	0.807233135219088	0.590232721394164	0.401928050619044	REP.PRIMARY	2.5	ETORICOXIB	PTGS2	CYCLOOXYGENASE INHIBITOR
BRD:BRD-K56115039-003-02-1	LTB4R (1241)	-0.373205626946	0.277853598412	0.807174296260148	0.590313184214054	0.40199150947217	REP.PRIMARY	2.5	BU226		IMIDAZOLINE RECEPTOR LIGAND
BRD:BRD-K65428967-001-08-4	LTB4R (1241)	-0.373205626946	-1.05829197852	0.806923444014381	0.590656038232041	0.402261961054076	REP.PRIMARY	2.5	CORDYCEPIN		DNA INHIBITOR
BRD:BRD-A48015106-004-08-9	LTB4R (1241)	-0.373205626946	-0.349304164115	0.805705551688488	0.5923162702293	0.403572784740826	REP.PRIMARY	2.5	8-HYDROXY-DPAT	CDK1, CHEK1, CHEK2, GSK3B, HTR5A, HTR7, LCK, MAPK14, MARK1, PDPK1, PRKCA, PRKCB, PRKCD, PRKCE, PRKCG	SEROTONIN RECEPTOR AGONIST
BRD:BRD-K24526313-001-17-7	LTB4R (1241)	-0.373205626946	-0.202483948252897	0.805588922604556	0.592474883667511	0.403698120552763	REP.1M	2.5	LEVCROMAKALIM	KCNJ5	POTASSIUM CHANNEL ACTIVATOR
BRD:BRD-K28392481-001-05-1	LTB4R (1241)	-0.373205626946	-0.2794103404	0.805320269068791	0.59283999884199	0.403986702350527	REP.PRIMARY	2.5	AZD4547	FGFR1, FGFR2, FGFR3, FGFR4, IGF1R, KDR	FGFR INHIBITOR
BRD:BRD-A51714012-003-13-6	LTB4R (1241)	-0.373205626946	-0.463153991275	0.805016232481585	0.593252783761825	0.404313077658661	REP.PRIMARY	2.5	VENLAFAXINE	SLC6A2, SLC6A3, SLC6A4	ADRENERGIC INHIBITOR, NOREPINEPHRINE REUPTAKE INHIBITOR, SEROTONIN-NOREPINEPHRINE REUPTAKE INHIBITOR (SNRI)
BRD:BRD-K03894385-001-01-1	LTB4R (1241)	-0.373205626946	-0.554258005579	0.804995652830843	0.593280708369524	0.40433516116942	REP.PRIMARY	2.50003	MK-6096	HCRTR1, HCRTR2	OREXIN RECEPTOR ANTAGONIST
BRD:BRD-K80315159-051-02-0	LTB4R (1241)	-0.373205626946	-0.740308498185	0.804482599356032	0.593976217817988	0.404885370578709	REP.PRIMARY	2.5	DPPE	ABCB1, HRH1	HISTAMINE RECEPTOR ANTAGONIST
BRD:BRD-K12329651-001-18-8	LTB4R (1241)	-0.373205626946	-0.459495696126	0.804268200093565	0.594266490993945	0.405115106149015	REP.PRIMARY	2.5	ANDROSTERONE		ANDROGEN RECEPTOR AGONIST
BRD:BRD-K00003307-001-01-9	LTB4R (1241)	-0.373205626946	-1.03969439808348	0.804129553099688	0.594454087236093	0.405263611052351	REP.1M	2.5	COH29		RIBONUCLEOTIDE REDUCTASE INHIBITOR
BRD:BRD-A78093359-001-06-3	LTB4R (1241)	-0.373205626946	-0.430297979554	0.80403168495033	0.594586452583587	0.4053684094957	REP.PRIMARY	2.5	MRS1845		CALCIUM CHANNEL BLOCKER	MRS1845
BRD:BRD-A78093359-001-06-3	LTB4R (1241)	-0.373205626946	-0.430297979554	0.80403168495033	0.594586452583587	0.4053684094957	REP.PRIMARY	2.5	MRS-1845		CALCIUM CHANNEL BLOCKER	MRS1845
BRD:BRD-A55946879-001-04-9	LTB4R (1241)	-0.373205626946	-0.0910394426148739	0.8032830964891	0.595597403364792	0.406169237284717	REP.1M	2.5	BW-B70C	ALOX5	LIPOXYGENASE INHIBITOR
BRD:BRD-A72351335-001-04-5	LTB4R (1241)	-0.373205626946	-0.162077952694	0.803233928883342	0.595663710066871	0.406221788433436	REP.PRIMARY	2.46331	MISOPROSTOL	PTGER2, PTGER3, PTGER4, PTGIR	PROSTANOID RECEPTOR AGONIST
BRD:BRD-K93524252-001-24-7	LTB4R (1241)	-0.373205626946	-0.337114191861	0.802723973668204	0.596350754253173	0.406766492483413	REP.PRIMARY	2.5	SULFAMERAZINE		BACTERIAL ANTIFOLATE
BRD:BRD-K45924332-001-16-8	LTB4R (1241)	-0.373205626946	-0.0659065450874	0.802223498457279	0.59702383413308	0.407300461279592	REP.PRIMARY	2.5	AMRINONE	PDE3A, PDE3B, PDE4B, TNF	PHOSPHODIESTERASE INHIBITOR
BRD:BRD-K84996356-001-01-1	LTB4R (1241)	-0.373205626946	-0.12574389488	0.801737242131084	0.597676663907872	0.407818683838482	REP.PRIMARY	2.5	AZD3514	AR	ANDROGEN RECEPTOR MODULATOR
BRD:BRD-K00003370-001-01-9	LTB4R (1241)	-0.373205626946	-0.845570701271209	0.801466575306146	0.598039571154817	0.408106899126497	REP.1M	2.5	CADAZOLID		ANTIBACTERIAL
BRD:BRD-K73499906-300-02-9	LTB4R (1241)	-0.373205626946	-0.613192715622428	0.801154630203465	0.598457399071604	0.40843885218731	REP.1M	2.5	IT1T	CXCR4	CC CHEMOKINE RECEPTOR ANTAGONIST
BRD:BRD-A53951045-004-01-6	LTB4R (1241)	-0.373205626946	-0.256017407749	0.801057571643571	0.598587309348023	0.408542088762747	REP.PRIMARY	2.5	BUTYLSCOPOLAMINE-BROMIDE		CHOLINERGIC RECEPTOR ANTAGONIST
BRD:BRD-K00003131-001-01-9	LTB4R (1241)	-0.373205626946	-0.227578495128081	0.801038000298498	0.59861349974569	0.408562903157708	REP.1M	2.5	LY2510924		CC CHEMOKINE RECEPTOR ANTAGONIST
BRD:BRD-K27316855-001-13-3	LTB4R (1241)	-0.373205626946	0.278969398733	0.80052268483236	0.599302453748348	0.409110621039847	REP.PRIMARY	2.44	CALCITRIOL	VDR	VITAMIN D RECEPTOR AGONIST
BRD:BRD-A95755460-001-01-3	LTB4R (1241)	-0.373205626946	-1.04115453511	0.80044381442314	0.599407791033561	0.409194395183115	REP.PRIMARY	2.5	TALAROZOLE	CYP26A1	CYTOCHROME P450 INHIBITOR
BRD:BRD-K00003173-001-01-9	LTB4R (1241)	-0.373205626946	-1.37024328060166	0.800058625430491	0.599921824802426	0.409603321832052	REP.1M	2.5	SJG-136		DNA INTERCALATING AGENT
BRD:BRD-K03739921-001-06-8	LTB4R (1241)	-0.373205626946	-0.521899432093	0.79938572012664	0.600818167549562	0.410316856451113	REP.PRIMARY	2.5	HYPOXANTHINE	PNP	PARP INHIBITOR
BRD:BRD-K02733959-236-07-7	LTB4R (1241)	-0.373205626946	0.0607531855675	0.799112768986771	0.601181156093815	0.410605984882595	REP.PRIMARY	2.5	CEFUROXIME		BACTERIAL CELL WALL SYNTHESIS INHIBITOR
BRD:BRD-K53963539-004-02-0	LTB4R (1241)	-0.373205626946	-0.624583466127	0.798921082203315	0.601435868909632	0.41080892828499	REP.PRIMARY	2.5	VORTIOXETINE	HTR1A, HTR1B, HTR2A, HTR2C, HTR3A, HTR5A, HTR6, HTR7, SLC6A4	SEROTONIN RECEPTOR AGONIST, SEROTONIN RECEPTOR ANTAGONIST
BRD:BRD-A37288617-003-02-2	LTB4R (1241)	-0.373205626946	-0.589295516573	0.797932127465295	0.602747310204457	0.411854596435105	REP.PRIMARY	2.5	AMFEPRAMONE	SLC6A2, SLC6A3	ADRENERGIC RECEPTOR AGONIST
BRD:BRD-K67173685-001-06-9	LTB4R (1241)	-0.373205626946	-1.65604984068	0.797898074023329	0.602792388364237	0.411890562226183	REP.PRIMARY	2.39	4E1RCAT	EIF4E, EIF4G1	PROTEIN SYNTHESIS INHIBITOR
BRD:BRD-K01995783-001-01-6	LTB4R (1241)	-0.373205626946	0.167199863946	0.797688482922284	0.603069717539478	0.412111864209288	REP.PRIMARY	2.5	AMG-9810	TRPV1	TRPV ANTAGONIST
BRD:BRD-K15360631-325-01-4	LTB4R (1241)	-0.373205626946	-0.196947722761	0.797260561929137	0.6036353173833	0.412563379610227	REP.PRIMARY	2.40456	DEHYDROEPIANDROSTERONE-SULFATE	AR, ESR1, ESR2	ANDROGEN RECEPTOR AGONIST, ESTROGEN RECEPTOR AGONIST
BRD:BRD-A68589262-001-04-3	LTB4R (1241)	-0.373205626946	-0.492257398888	0.79711140106263	0.603832273314346	0.412720665415875	REP.PRIMARY	2.5	TROXIPIDE		GLUCOSAMINE SYNTHETASE STIMULANT
BRD:BRD-K37714784-305-02-1	LTB4R (1241)	-0.373205626946	-0.319770290259	0.796668721350015	0.604416204632646	0.413187156622628	REP.PRIMARY	2.5	ABT-724	DRD4	DOPAMINE RECEPTOR AGONIST
BRD:BRD-K75855670-001-14-2	LTB4R (1241)	-0.373205626946	0.0382359271448	0.79647161569396	0.604675917656601	0.41339471956091	REP.PRIMARY	2.5	IODOQUINOL		ANTISEPTIC
BRD:BRD-K39558284-001-01-2	LTB4R (1241)	-0.373205626946	-0.483269287508	0.796411353106528	0.604755286577166	0.413458161540127	REP.PRIMARY	2.5	SDZ-WAG-994	ADORA1	ADENOSINE RECEPTOR AGONIST
BRD:BRD-K96391852-001-02-8	LTB4R (1241)	-0.373205626946	-0.478126500046	0.79602265647322	0.605266825772996	0.413867165559441	REP.PRIMARY	2.5	ALOPERINE
BRD:BRD-K00004724-001-01-9	LTB4R (1241)	-0.373205626946	-0.527220104315693	0.795887667888665	0.605444316269252	0.414009125765524	REP.1M	2.5	FLURBIPROFEN-AXETIL		ANALGESIC AGENT
BRD:BRD-K00004739-001-01-9	LTB4R (1241)	-0.373205626946	-0.907641106620871	0.79588047385285	0.60545377308244	0.414016690176572	REP.1M	2.5	HEPSULFAM		DNA CROSS-LINKING
BRD:BRD-K00003218-001-01-9	LTB4R (1241)	-0.373205626946	-1.29783784370303	0.795441493483023	0.606030387394476	0.414478047543015	REP.1M	2.5	UPAMOSTAT		SERINE PROTEASE INHIBITOR
BRD:BRD-K00003343-001-01-9	LTB4R (1241)	-0.373205626946	-13.2411876175435	0.795296114256135	0.606221156550225	0.414630740753177	REP.1M	2.5	VLX1570		DEUBIQUITINASE INHIBITOR
BRD:BRD-K69216798-001-01-9	LTB4R (1241)	-0.373205626946	-1.02824212744	0.795285367620548	0.606235254706166	0.414642026141481	REP.PRIMARY	2.5	IODOANTIPYRINE
BRD:BRD-K31841515-001-07-8	LTB4R (1241)	-0.373205626946	-0.866947685423	0.794894967235791	0.606747056905273	0.415051820403301	REP.PRIMARY	2.5	OXYPURINOL	XDH	XANTHINE OXIDASE INHIBITOR
BRD:BRD-K18157228-001-01-7	LTB4R (1241)	-0.373205626946	-1.16729995106	0.793999789001408	0.60791803318023	0.415990166397235	REP.PRIMARY	2.5	FDCYD		DNA METHYLTRANSFERASE INHIBITOR
BRD:BRD-K88366685-300-06-0	LTB4R (1241)	-0.373205626946	-1.04964876261	0.793469662480877	0.608609804983853	0.41654500615162	REP.PRIMARY	2.5	TRIMETAZIDINE	ACAA2	3-KETOACYL COA THIOLASE INHIBITOR
BRD:BRD-K00003330-001-01-9	LTB4R (1241)	-0.373205626946	-0.309721689214824	0.7929178477817	0.609328553958565	0.417121876272446	REP.1M	2.5	AFAMELANOTIDE		MELANOCYTE-STIMULATING HORMONE MIMETIC
BRD:BRD-K19672466-001-02-3	LTB4R (1241)	-0.373205626946	-0.0605501740272	0.79232138941294	0.61010393858649	0.41774465311821	REP.PRIMARY	2.5	ETHIMIZOL
BRD:BRD-K54665485-001-07-9	LTB4R (1241)	-0.373205626946	0.317519148307	0.792165779828653	0.610305970205487	0.417906998797111	REP.PRIMARY	2.5	R-59022	DGKA	DIACYLGLYCEROL KINASE INHIBITOR, PROTEIN KINASE INHIBITOR
BRD:BRD-K11821338-300-02-9	LTB4R (1241)	-0.373205626946	-1.11588182410468	0.792155287994562	0.61031958816857	0.417917942872442	REP.1M	2.5	PF-429242	MBTPS1	SREBP INHIBITOR
BRD:BRD-K16810791-001-01-0	LTB4R (1241)	-0.373205626946	-0.583925936263	0.789815101124469	0.613345013867191	0.420352935947782	REP.PRIMARY	2.5	LGK-974	PORCN	PORCUPINE INHIBITOR
BRD:BRD-K46133855-304-03-8	LTB4R (1241)	-0.373205626946	-0.685050427464	0.789785811119485	0.613382729259911	0.420383336493309	REP.PRIMARY	2.5	NXY-059		FREE RADICAL SCAVENGER
BRD:BRD-K26060080-065-05-6	LTB4R (1241)	-0.373205626946	-0.0443466078001	0.789725480201915	0.613460402894803	0.420445948988701	REP.PRIMARY	2.5	ADENINE	ACACB, ACP1, APRT, MTAP, PECR, SRPK2	PROTEIN SYNTHESIS STIMULANT
BRD:BRD-K62779383-001-05-5	LTB4R (1241)	-0.373205626946	-0.235129820376	0.789504118507632	0.613745262189035	0.420675614209302	REP.PRIMARY	2.38	CHOLECALCIFEROL	VDR
BRD:BRD-K53318339-001-24-9	LTB4R (1241)	-0.373205626946	-0.59267191935	0.78921578083339	0.614115991717805	0.420974608025717	REP.PRIMARY	2.5	VINPOCETINE	PDE1A, PDE1C	PHOSPHODIESTERASE INHIBITOR, SODIUM CHANNEL BLOCKER
BRD:BRD-K00662280-001-09-4	LTB4R (1241)	-0.373205626946	-0.293024275058	0.789014262408456	0.614374880440306	0.421183466903818	REP.PRIMARY	2.5	CL-218872	GABRA1, GABRA2, GABRA3, GABRA5, GABRB2, GABRG2	BENZODIAZEPINE RECEPTOR AGONIST
BRD:BRD-K42325600-001-01-8	LTB4R (1241)	-0.373205626946	-2.35451300314116	0.788608277591713	0.61489591356085	0.421603973033931	REP.1M	2.5	AR-C155858	SLC16A1, SLC16A7	MONOCARBOXYLATE TRANSPORTER INHIBITOR
BRD:BRD-K36055864-001-19-2	LTB4R (1241)	-0.373205626946	-1.13333166108	0.788482718879879	0.615056909584628	0.421733950634314	REP.PRIMARY	2.5	CYCLOHEXIMIDE	RPL3	PROTEIN SYNTHESIS INHIBITOR
BRD:BRD-K23586533-001-03-6	LTB4R (1241)	-0.373205626946	-0.694630813854	0.788200281266711	0.615418813988553	0.422026204048828	REP.PRIMARY	2.5	CLINDAMYCIN		PROTEIN SYNTHESIS INHIBITOR
BRD:BRD-K18036262-001-02-8	LTB4R (1241)	-0.373205626946	-0.0574639144239	0.787863908246872	0.615849382626925	0.422374043310139	REP.PRIMARY	2.5	L-168049	GCGR	GLUCAGON RECEPTOR ANTAGONIST
BRD:BRD-K20141153-003-13-7	LTB4R (1241)	-0.373205626946	0.402246606533	0.787748468752646	0.615997037312568	0.422493361860133	REP.PRIMARY	2.5	ATOMOXETINE	GRIN1, GRIN2A, GRIN2B, GRIN2C, GRIN2D, GRIN3A, GRIN3B, SLC6A2, SLC6A3, SLC6A4	NOREPINEPHRINE TRANSPORTER INHIBITOR
BRD:BRD-K25650355-065-02-0	LTB4R (1241)	-0.373205626946	-0.717637208614	0.787563167869209	0.616233930107565	0.422684829545109	REP.PRIMARY	2.5	PHYSOSTIGMINE	ACHE, BCHE	ACETYLCHOLINESTERASE INHIBITOR, CHOLINESTERASE INHIBITOR
BRD:BRD-K68552125-001-05-3	LTB4R (1241)	-0.373205626946	0.166661499522	0.787505811280255	0.616307226308298	0.422744080042973	REP.PRIMARY	2.03	12-O-TETRADECANOYLPHORBOL-13-ACETATE	KCNT2, TRPV4	PKC ACTIVATOR
BRD:BRD-K13094524-001-07-5	LTB4R (1241)	-0.373205626946	0.00111363401106	0.787334485250849	0.616526080822848	0.422921021299358	REP.PRIMARY	2.63	PFI-1	BRD4	BROMODOMAIN INHIBITOR
BRD:BRD-K00004656-001-01-9	LTB4R (1241)	-0.373205626946	-0.0896397790040219	0.78671986207721	0.617310180228073	0.423555272771585	REP.1M	2.5	DENOPAMINE		ADRENERGIC RECEPTOR AGONIST
BRD:BRD-K51730347-001-06-4	LTB4R (1241)	-0.373205626946	-0.571020712578	0.786711024174571	0.6173214433682	0.423564387042528	REP.PRIMARY	2.5	DIPHENCYPRONE		IMMUNOSTIMULANT
BRD:BRD-K32311154-001-01-0	LTB4R (1241)	-0.373205626946	-0.192014544617	0.786613436645521	0.617445788137487	0.423665015159011	REP.PRIMARY	2.5	NIFEKALANT		POTASSIUM CHANNEL BLOCKER
BRD:BRD-K22314899-001-02-4	LTB4R (1241)	-0.373205626946	-0.0986673366166	0.786424300654023	0.617686667608125	0.423859986492413	REP.PRIMARY	2.5	CH223191	AHR	ARYL HYDROCARBON RECEPTOR ANTAGONIST
BRD:BRD-K87156652-001-12-7	LTB4R (1241)	-0.373205626946	-0.120463755345	0.786335420706159	0.61779981073392	0.423951582366705	REP.PRIMARY	2.5	CARBIMAZOLE	TPO	ANTITHYROID AGENT
BRD:BRD-K17497770-001-03-6	LTB4R (1241)	-0.373205626946	0.327635521321	0.78578406026159	0.618500938268334	0.424519416589447	REP.PRIMARY	2.5	BUTEIN	ACE	EGFR INHIBITOR, SRC INHIBITOR
BRD:BRD-K82941592-238-04-5	LTB4R (1241)	-0.373205626946	-0.230796349151	0.785523433268139	0.618831912385452	0.424787606825732	REP.PRIMARY	2.5	ROSUVASTATIN	HMGCR	HMGCR INHIBITOR
BRD:BRD-K91315211-300-05-7	LTB4R (1241)	-0.373205626946	-0.204146966288	0.784866570124518	0.619664802212433	0.425462896506891	REP.PRIMARY	2.5	BETAHISTINE	HRH1, HRH3	HISTAMINE RECEPTOR AGONIST, HISTAMINE RECEPTOR ANTAGONIST
BRD:BRD-K20290250-001-01-3	LTB4R (1241)	-0.373205626946	-0.228087585331	0.784598033321165	0.620004779101387	0.425738705219996	REP.PRIMARY	2.5	BIX-02188	MAP2K5	MEK INHIBITOR
BRD:BRD-A08545410-311-01-8	LTB4R (1241)	-0.373205626946	-0.384063503466	0.784518289080611	0.620105679782108	0.425820579797919	REP.PRIMARY	2.5	DOXYCYCLINE	MMP8	METALLOPROTEINASE INHIBITOR
BRD:BRD-A67006024-001-04-8	LTB4R (1241)	-0.373205626946	-0.960705747858	0.784263740395873	0.620427582800987	0.426081839577641	REP.PRIMARY	2.5	SNAP	PTPN1	NITRIC OXIDE DONOR
BRD:BRD-K54208592-001-10-9	LTB4R (1241)	-0.373205626946	-0.328691450392212	0.784175984967988	0.620538495662829	0.42617187723685	REP.1M	2.5	CARBARIL		ACETYLCHOLINESTERASE INHIBITOR
BRD:BRD-K28494619-001-28-2	LTB4R (1241)	-0.373205626946	0.311173916107	0.783722237480397	0.621111467032062	0.426637168773245	REP.PRIMARY	2.5	SULFAMETHOXAZOLE		PABA ANTAGONIST
BRD:BRD-K21884483-001-03-7	LTB4R (1241)	-0.373205626946	-0.409037482893	0.783298818710742	0.621645365627667	0.427070973268605	REP.PRIMARY	2.5	MIZOLASTINE	HRH1	HISTAMINE RECEPTOR ANTAGONIST
BRD:BRD-K00003293-001-01-9	LTB4R (1241)	-0.373205626946	-5.38703565587829	0.783178349246981	0.621797131925497	0.427194329583847	REP.1M	2.5	MERTANSINE		MICROTUBULE INHIBITOR
BRD:BRD-K82142815-001-19-1	LTB4R (1241)	-0.373205626946	-0.271609218921	0.782775529019961	0.622304162903897	0.427606584298692	REP.PRIMARY	2.5	BETAMIPRON		PANIPENEM UPTAKE INHIBITOR
BRD:BRD-A78877355-001-03-0	LTB4R (1241)	-0.373205626946	-0.258803939238	0.782771235193444	0.622309563925969	0.427610976882191	REP.PRIMARY	2.5	NEFOPAM		CYCLOOXYGENASE INHIBITOR
BRD:BRD-K00004659-001-01-9	LTB4R (1241)	-0.373205626946	-0.33725104914123	0.782353278255539	0.622834928374132	0.428038364454188	REP.1M	2.5	DAPANSUTRILE		ANTI-INFLAMMATORY AGENT
BRD:BRD-K20075662-300-04-0	LTB4R (1241)	-0.373205626946	-0.0561895514167	0.782337254147427	0.622855055990608	0.42805474294994	REP.PRIMARY	2.5	BETAZOLE	HRH2	HISTAMINE RECEPTOR AGONIST
BRD:BRD-K59433843-001-01-7	LTB4R (1241)	-0.373205626946	-0.281822872643	0.781074310475088	0.624438084613571	0.429343958150843	REP.PRIMARY	2.5	ICI-192605	TBXA2R	THROMBOXANE RECEPTOR ANTAGONIST
BRD:BRD-A35868371-005-01-6	LTB4R (1241)	-0.373205626946	-0.864924480703	0.780855341081001	0.624711882634927	0.429567150318392	REP.PRIMARY	2.5	TROVENTOL
BRD:BRD-A24228527-213-01-9	LTB4R (1241)	-0.373205626946	0.22472202233	0.77950355782964	0.626397799589792	0.430942843629887	REP.PRIMARY	2.5	OFLOXACIN	TOP2A	BACTERIAL DNA GYRASE INHIBITOR
BRD:BRD-K99308908-001-02-9	LTB4R (1241)	-0.373205626946	-1.91701711808772	0.779377697854314	0.626554390366319	0.431070741484594	REP.1M	2.5	A-939572	SCD	STEAROYL-COA DESATURASE INHIBITOR
BRD:BRD-K80608265-001-01-6	LTB4R (1241)	-0.373205626946	-0.0499637860535	0.779025147699958	0.626992678785852	0.431428829981819	REP.PRIMARY	2.5	ERTEBEREL	ESR1, ESR2	ESTROGEN RECEPTOR AGONIST
BRD:BRD-K54799382-003-08-4	LTB4R (1241)	-0.373205626946	-0.42833007010524	0.778917629692759	0.627126244191562	0.431537987236122	REP.1M	2.5	PARETHOXYCAINE		LOCAL ANESTHETIC
BRD:BRD-K11792081-001-01-4	LTB4R (1241)	-0.373205626946	-0.199165799423	0.777517064123115	0.628861840945506	0.432957789501944	REP.PRIMARY	2.50001	ABT-639	CACNA1G, CACNA1H, CACNA1I	CALCIUM CHANNEL BLOCKER
BRD:BRD-K03194791-001-04-8	LTB4R (1241)	-0.373205626946	-0.930238757246	0.777241191450744	0.629202773605002	0.43323698977996	REP.PRIMARY	2.5	ROFLUMILAST	PDE4A, PDE4B, PDE4C, PDE4D	PHOSPHODIESTERASE INHIBITOR
BRD:BRD-A88684804-001-04-3	LTB4R (1241)	-0.373205626946	-0.437672011442	0.776351879441933	0.63029973765422	0.434136001110968	REP.PRIMARY	2.5	BUCETIN		ANALGESIC AGENT
BRD:BRD-K48888725-001-01-9	LTB4R (1241)	-0.373205626946	-0.43611200598	0.775748947162561	0.631041655499998	0.434744620765084	REP.PRIMARY	2.5	CG-400549		FABI INHIBITOR
BRD:BRD-K53508936-001-01-0	LTB4R (1241)	-0.373205626946	-1.01182862419	0.775252982481374	0.63165086333649	0.435244728117415	REP.PRIMARY	2.5	CTS-1027	MMP1, MMP13, MMP2, MMP3, MMP9	METALLOPROTEINASE INHIBITOR
BRD:BRD-K95880107-001-02-4	LTB4R (1241)	-0.373205626946	-1.09720000824	0.773721439904322	0.633525953242945	0.436786030167434	REP.PRIMARY	2.5	PH-797804	MAPK11, MAPK14	P38 MAPK INHIBITOR
BRD:BRD-K42352790-001-05-3	LTB4R (1241)	-0.373205626946	-0.810577290739	0.773257439793002	0.634092210805946	0.437252087913264	REP.PRIMARY	2.5	ANANDAMIDE	CACNA1G, CACNA1H, CACNA1I, CNR1, CNR2, GLRA1, GPR18, GPR55, KCNA2, KCNK3, KCNK9, TRPM8, TRPV1	CANNABINOID RECEPTOR AGONIST
BRD:BRD-K11071038-001-01-7	LTB4R (1241)	-0.373205626946	-0.807212287348	0.772425079518474	0.635105893950669	0.438087098508605	REP.PRIMARY	2.5	ICI-162846	HRH2	HISTAMINE RECEPTOR ANTAGONIST
BRD:BRD-K24221957-003-01-6	LTB4R (1241)	-0.373205626946	-0.212322266285	0.772272001804606	0.635292023583412	0.438240518626098	REP.PRIMARY	2.5	PRALIDOXIME-CHLORIDE	ACHE, BCHE	ACETYLCHOLINESTERASE INHIBITOR
BRD:BRD-K17513304-001-01-9	LTB4R (1241)	-0.373205626946	-0.411459484776	0.772144253889824	0.635447284347748	0.438368517890223	REP.PRIMARY	2.5	FIRATEGRAST	ITGA4	INTEGRIN ANTAGONIST
BRD:BRD-K03294269-001-08-0	LTB4R (1241)	-0.373205626946	-0.748176464521	0.771374055816497	0.636382012641156	0.439139569891213	REP.PRIMARY	2.5	NU-6027	CCNA2, CDK2	CDK INHIBITOR	NU6027
BRD:BRD-K03294269-001-08-0	LTB4R (1241)	-0.373205626946	-0.748176464521	0.771374055816497	0.636382012641156	0.439139569891213	REP.PRIMARY	2.5	NU6027	CCNA2, CDK2	CDK INHIBITOR	NU6027
BRD:BRD-K00003314-001-01-9	LTB4R (1241)	-0.373205626946	-0.215996741420483	0.770900967663511	0.636955020433517	0.439612621802188	REP.1M	2.5	FURAGIN		ANTIBACTERIAL
BRD:BRD-K59632282-052-03-1	LTB4R (1241)	-0.373205626946	-1.08095402082	0.770342436916772	0.637630402259121	0.440170562741664	REP.PRIMARY	2.5	QUINIDINE	KCNA5, KCNA7, KCNH1, KCNH2, KCNH5, KCNK1, KCNK6, SCN5A, SLC29A4	SODIUM CHANNEL BLOCKER
BRD:BRD-K67563174-001-17-6	LTB4R (1241)	-0.373205626946	-0.0665419790727	0.770323828080037	0.637652883544109	0.440189141756284	REP.PRIMARY	2.5	ACEMETACIN	PTGS1, PTGS2	CYCLOOXYGENASE INHIBITOR
BRD:BRD-A40302156-001-01-9	LTB4R (1241)	-0.373205626946	-0.239376648453	0.770292249872605	0.637691030034295	0.440220667858395	REP.PRIMARY	2.50315	A-33903
BRD:BRD-K63169195-001-01-5	LTB4R (1241)	-0.373205626946	-0.763778008233	0.770164011021044	0.637845903120791	0.440348675736634	REP.PRIMARY	2.5	U-0124		MEK INHIBITOR
BRD:BRD-K20285085-074-04-5	LTB4R (1241)	-0.373205626946	0.183711759899	0.769984753274628	0.638062285145118	0.440527558552838	REP.PRIMARY	2.5	R406	RET, SYK	SYK INHIBITOR
BRD:BRD-K79759585-048-04-8	LTB4R (1241)	-0.373205626946	-0.226502717047	0.769960525448305	0.63809152106212	0.440551731051799	REP.PRIMARY	2.5	SILDENAFIL	PDE5A, PDE6G, PDE6H, SLCO1B1, SLCO1B3	PHOSPHODIESTERASE INHIBITOR
BRD:BRD-K24556098-001-19-1	LTB4R (1241)	-0.373205626946	-0.343439050799	0.769605972603661	0.638519104594979	0.440905347637639	REP.PRIMARY	2.5	DEOXYCORTICOSTERONE-ACETATE	NR3C2	PROGESTOGEN HORMONE
BRD:BRD-K54838207-001-03-8	LTB4R (1241)	-0.373205626946	-0.293830244374	0.768883963183233	0.639388341432376	0.44162471964756	REP.PRIMARY	2.5	FUDOSTEINE		MUCOLYTIC AGENT
BRD:BRD-K33499285-001-02-9	LTB4R (1241)	-0.373205626946	-0.312665438842969	0.768527517707014	0.639816735110215	0.441979502842562	REP.1M	2.5	GEPOTIDACIN		TOPOISOMERASE INHIBITOR
BRD:BRD-K26253904-001-01-5	LTB4R (1241)	-0.373205626946	-1.02662346569	0.768268330595561	0.640127934247452	0.442237332171577	REP.PRIMARY	2.5	NMS-873	VCP	ATPASE INHIBITOR
BRD:BRD-K44590731-001-01-7	LTB4R (1241)	-0.373205626946	-0.751562851316	0.768208730597775	0.640199458163903	0.442296602225816	REP.PRIMARY	2.5	TU-2100
BRD:BRD-A91733352-300-04-5	LTB4R (1241)	-0.373205626946	-0.536920795289	0.768122097775176	0.64030339910816	0.442382743646595	REP.PRIMARY	2.5	CAMYLOFINE-CHLORHYDRATE
BRD:BRD-K30284967-001-02-9	LTB4R (1241)	-0.373205626946	0.354305168945346	0.768027094610238	0.640417349815381	0.442477191859723	REP.1M	2.5	6-AMINOPENICILLANIC-ACID
BRD:BRD-K00003249-001-01-9	LTB4R (1241)	-0.373205626946	-0.0770583118188165	0.767485018062285	0.641066881885138	0.443015780816877	REP.1M	2.5	CENOBAMATE		GABA RECEPTOR MODULATOR, VOLTAGE-GATED SODIUM CHANNEL BLOCKER
BRD:BRD-K00004650-001-01-9	LTB4R (1241)	-0.373205626946	-0.32193691594361	0.767299159668477	0.641289325945824	0.443200317885139	REP.1M	2.5	SGS-742	GABBR1, GABBR2	GABA RECEPTOR ANTAGONIST
BRD:BRD-K58501140-002-01-0	LTB4R (1241)	-0.373205626946	0.079173367935	0.767242751597411	0.641356811861567	0.443256312274051	REP.PRIMARY	2.5	TAK-875	FFAR1	INSULIN SECRETAGOGUE
BRD:BRD-K11851476-003-01-7	LTB4R (1241)	-0.373205626946	-0.966865405825	0.76658606858809	0.642141572744403	0.443907746442488	REP.PRIMARY	2.49999	PARDOPRUNOX	DRD2, DRD3, DRD4, HTR1A, HTR7	DOPAMINE RECEPTOR AGONIST, SEROTONIN RECEPTOR AGONIST
BRD:BRD-K90993449-001-02-7	LTB4R (1241)	-0.373205626946	-0.0902523413834	0.766533317626455	0.642204541379598	0.443960041232499	REP.PRIMARY	2.5	KRN-633	FLT1, FLT4, KDR	VEGFR INHIBITOR
BRD:BRD-K00003487-001-01-9	LTB4R (1241)	-0.373205626946	-0.293555397739813	0.766008311863311	0.642830666782723	0.444480227805918	REP.1M	2.5	TOMEGLOVIR		ANTIVIRAL
BRD:BRD-K65544384-001-15-8	LTB4R (1241)	-0.373205626946	0.25375067761	0.765260967501676	0.64372016561422	0.445219839692039	REP.PRIMARY	2.5	4-AMINOHIPPURIC-ACID	SLC22A6
BRD:BRD-K00003429-001-01-9	LTB4R (1241)	-0.373205626946	-0.0672529207325724	0.764868342903347	0.644186632913388	0.445607992895294	REP.1M	2.5	GSK2982772		RIPK INHIBITOR
BRD:BRD-K71055333-224-05-8	LTB4R (1241)	-0.373205626946	-0.409639170612	0.764523857318766	0.644595432492688	0.445948324026684	REP.PRIMARY	2.5	ETAMSYLATE		HAEMOSTATIC AGENT, HEMOSTATIC AGENT
BRD:BRD-K15916496-001-27-9	LTB4R (1241)	-0.373205626946	-0.317757387655	0.763046947338447	0.646343063827158	0.447404984724224	REP.PRIMARY	2.5	CLOTRIMAZOLE	CYP3A4, KCNN4, NR1I2, NR1I3, TRPM2, TRPM4, TRPM8	CYTOCHROME P450 INHIBITOR, IMIDAZOLINE RECEPTOR LIGAND
BRD:BRD-K34058848-304-03-1	LTB4R (1241)	-0.373205626946	0.162979629437	0.762955714809606	0.646450753916618	0.447494837306823	REP.PRIMARY	2.5	CEFONICID		BACTERIAL CELL WALL SYNTHESIS INHIBITOR
BRD:BRD-K57718010-001-11-9	LTB4R (1241)	-0.373205626946	-0.293373326101	0.762415810673914	0.647087421941145	0.448026269056454	REP.PRIMARY	2.5	PENTYLENETETRAZOL		GABA RECEPTOR ANTAGONIST
BRD:BRD-K13409143-001-01-9	LTB4R (1241)	-0.373205626946	-0.942102463384	0.762380054292375	0.647129548712741	0.448061445877631	REP.PRIMARY	2.5	ISOPROPYL-MYRISTATE
BRD:BRD-A80017228-001-25-7	LTB4R (1241)	-0.373205626946	-0.44641983874	0.762182627468988	0.64736206436929	0.448255631482418	REP.PRIMARY	2.5	BENDROFLUMETHIAZIDE	CA1, CA2, CA4, KCNMA1, SLC12A1, SLC12A3	SODIUM/POTASSIUM/CHLORIDE TRANSPORTER INHIBITOR
BRD:BRD-K12735121-001-01-4	LTB4R (1241)	-0.373205626946	-0.868196322349	0.761218312276688	0.648495706273088	0.449203115101072	REP.PRIMARY	2.5	TG-100801	CSK, FGFR1, FLT1, FLT4, KDR, SRC	SRC INHIBITOR, VEGFR INHIBITOR
BRD:BRD-K33234937-001-02-9	LTB4R (1241)	-0.373205626946	-0.120192020394192	0.761019950523179	0.648728475485468	0.449397809302979	REP.1M	2.5	CP-471474	MMP1, MMP13, MMP2, MMP3, MMP9	MATRIX METALLOPROTEASE INHIBITOR
BRD:BRD-K41707108-001-05-6	LTB4R (1241)	-0.373205626946	-0.479416655393	0.760544600754335	0.649285692329216	0.449864086259905	REP.PRIMARY	2.5	CERAMIDE		PHOSPHOENOLPYRUVATE CARBOXYLASE ACTIVATOR, SERINE/THREONINE PROTEIN PHOSPHATASE ACTIVATOR
BRD:BRD-K81795818-019-01-4	LTB4R (1241)	-0.373205626946	-0.83976557419	0.760331624089443	0.64953508096908	0.45007286819117	REP.PRIMARY	2.5	EXHERIN	CDH2	CADHERIN ANTAGONIST
BRD:BRD-A74667430-001-23-6	LTB4R (1241)	-0.373205626946	0.0640717599278	0.760094591420743	0.64981244378123	0.450305138125184	REP.PRIMARY	2.5	ETODOLAC	PTGS1, PTGS2, RXRA	CYCLOOXYGENASE INHIBITOR
BRD:BRD-K52618540-001-09-9	LTB4R (1241)	-0.373205626946	-0.574070013194	0.759542849023071	0.650457270309062	0.450845410800497	REP.PRIMARY	2.5	INOSITOL	CDIPT, GBA	INSULIN SENSITIZER
BRD:BRD-K11099631-001-07-6	LTB4R (1241)	-0.373205626946	-0.105710409856	0.759330589293435	0.6507050454417	0.451053115462597	REP.PRIMARY	2.5	GADOTERATE-MEGLUMINE		RADIOPAQUE MEDIUM
BRD:BRD-K38903228-001-13-5	LTB4R (1241)	-0.373205626946	-0.847130671182	0.757884279100911	0.652389009327788	0.452466289414363	REP.PRIMARY	2.5	HESPERIDIN	AURKB, CACNA1B	FLAVANONE GLYCOSIDE
BRD:BRD-K46061689-001-01-9	LTB4R (1241)	-0.373205626946	-0.0822204399157	0.757419432037129	0.652928636201961	0.452919712870997	REP.PRIMARY	2.5	DESOGESTREL	ESR1, PGR	PROGESTERONE RECEPTOR AGONIST
BRD:BRD-K07625016-001-01-2	LTB4R (1241)	-0.373205626946	-0.0146553620809	0.757418482739832	0.652929737417505	0.452920638455948	REP.PRIMARY	2.50703	NORETHISTERONE-ENANTHATE		CONTRACEPTIVE AGENT
BRD:BRD-A77218119-001-03-5	LTB4R (1241)	-0.373205626946	0.161453331559	0.757268848200651	0.653103277854935	0.453066515787901	REP.PRIMARY	2.5	SYM-2206	GRIA1, GRIA2, GRIA3, GRIA4	GLUTAMATE RECEPTOR ANTAGONIST
BRD:BRD-K00003382-001-01-9	LTB4R (1241)	-0.373205626946	-0.0847887496965126	0.757051088211123	0.65335568401779	0.453278738778022	REP.1M	2.5	NICAINOPROL		ANGIOTENSIN CONVERTING ENZYME INHIBITOR
BRD:BRD-K99616396-001-05-1	LTB4R (1241)	-0.373205626946	-0.617025068735	0.756423778134863	0.654081851049377	0.45388964057118	REP.PRIMARY	2.49999	MOTESANIB	FLT1, FLT4, KDR, KIT	KIT INHIBITOR, PDGFR TYROSINE KINASE RECEPTOR INHIBITOR, VEGFR INHIBITOR
BRD:BRD-K97118047-001-03-8	LTB4R (1241)	-0.373205626946	-0.116806437312	0.756162079446422	0.654384374513376	0.454144293773514	REP.PRIMARY	2.5	4,5,6,7-TETRABROMOBENZOTRIAZOLE	AKT1, CHEK1, CSNK2A1, GSK3B, LCK, MAP2K1, MAPK1, MAPK11, MAPK12, MAPK14, MAPK8, PRKCA, ROCK1, RPS6KB1, SGK1	CASEIN KINASE INHIBITOR
BRD:BRD-K92467929-001-01-1	LTB4R (1241)	-0.373205626946	-0.339894188616	0.755977377195223	0.654597743021645	0.4543239526134	REP.PRIMARY	2.5	OXANDROLONE	AR	ANDROGEN RECEPTOR AGONIST
BRD:BRD-A04327189-001-15-1	LTB4R (1241)	-0.373205626946	-0.638280136559	0.754884721769807	0.655857497356339	0.45538557740694	REP.PRIMARY	2.5	SYNEPHRINE	ADRA1A	ADRENERGIC RECEPTOR AGONIST
BRD:BRD-K82522873-001-01-1	LTB4R (1241)	-0.373205626946	0.186072075642	0.754622366717648	0.656159343185369	0.455640178424545	REP.PRIMARY	2.5	N6022	ADH5	ALCOHOL DEHYDROGENASE INHIBITOR
BRD:BRD-K36474365-001-09-9	LTB4R (1241)	-0.373205626946	-0.00349510899186298	0.754492844146101	0.656308272180328	0.455765829722576	REP.1M	2.5	TARTARIC-ACID		ANTIOXIDANT
BRD:BRD-K93442924-001-03-4	LTB4R (1241)	-0.373205626946	-0.374596436714	0.754379696870319	0.656438323797328	0.455875571835783	REP.PRIMARY	2.5	VORAPAXAR	F2R	THROMBIN INHIBITOR, THROMBIN RECEPTOR ANTAGONIST
BRD:BRD-K72687424-001-02-6	LTB4R (1241)	-0.373205626946	-0.230334206836	0.753838393696833	0.65705987260567	0.456400284065343	REP.PRIMARY	2.5	VU0364439	GRM4	GLUTAMATE RECEPTOR POSITIVE ALLOSTERIC MODULATOR
BRD:BRD-K67013324-001-04-9	LTB4R (1241)	-0.373205626946	-0.0746552392488204	0.753348794745008	0.657621162567206	0.456874449814317	REP.1M	2.5	LUZINDOLE	MTNR1A, MTNR1B	MELATONIN RECEPTOR ANTAGONIST
BRD:BRD-K60798049-001-03-8	LTB4R (1241)	-0.373205626946	-0.903357927312	0.753174406802727	0.65782088210801	0.457043242976917	REP.PRIMARY	2.66551	FANETIZOLE		NEUTROPHIL SUPEROXIDE PRODUCTION
BRD:BRD-A28940325-001-24-0	LTB4R (1241)	-0.373205626946	0.13997369621	0.750891959161679	0.660425064383792	0.459247763081148	REP.PRIMARY	2.5	TRICHLORMETHIAZIDE	ATP1A1, CA1, CA2, CA4, PTGS1, PTGS2, SLC12A1, SLC12A3	CHLORIDE CHANNEL BLOCKER
BRD:BRD-K41458421-034-01-6	LTB4R (1241)	-0.373205626946	-0.0223244859981	0.750490414109778	0.66088133452938	0.459634700602797	REP.PRIMARY	2.50001	NALOXEGOL	OPRM1	OPIOID RECEPTOR ANTAGONIST
BRD:BRD-K00004645-001-01-9	LTB4R (1241)	-0.373205626946	-0.771127095190197	0.750448556719314	0.660928864340103	0.459675019920052	REP.1M	2.5	RIMEPORIDE		SODIUM/HYDROGEN EXCHANGER INHIBITOR
BRD:BRD-K69172251-001-08-9	LTB4R (1241)	-0.373205626946	-0.301640553118	0.749506476478277	0.66199701035361	0.460581717443615	REP.PRIMARY	2.5	CISPLATIN	XIAP	DNA ALKYLATING AGENT, DNA SYNTHESIS INHIBITOR
BRD:BRD-K84091759-001-07-1	LTB4R (1241)	-0.373205626946	-0.879128796673	0.749109823630601	0.662445825815312	0.460963035581554	REP.PRIMARY	2.5	CANDESARTAN	AGTR1	ANGIOTENSIN RECEPTOR ANTAGONIST
BRD:BRD-A08715367-001-01-7	LTB4R (1241)	-0.373205626946	-0.232648560129	0.748212552000521	0.663459099740796	0.461824667155109	REP.PRIMARY	2.87	L-THEANINE		GLUTAMATE RECEPTOR ANTAGONIST
BRD:BRD-K97009491-238-03-8	LTB4R (1241)	-0.373205626946	-0.642270965039	0.748053932814251	0.663637938639083	0.461976849108433	REP.PRIMARY	2.58	CALCIUM-LEVOFOLINATE
BRD:BRD-K70693421-001-01-1	LTB4R (1241)	-0.373205626946	-0.949180086958873	0.747941682181409	0.663764446212393	0.462084519507361	REP.1M	2.5	GENZ-123346	UGCG	GLUCOSYLCERAMIDASE INHIBITOR
BRD:BRD-K03336321-001-02-9	LTB4R (1241)	-0.373205626946	-0.177171168440249	0.746439734219405	0.665453021015357	0.463523214658926	REP.1M	2.5	AZD8797		CC CHEMOKINE RECEPTOR ANTAGONIST
BRD:BRD-K00003237-001-01-9	LTB4R (1241)	-0.373205626946	-1.71824488153441	0.745188086951532	0.666854343215605	0.464719369819109	REP.1M	2.5	MAVATREP		TRANSIENT RECEPTOR POTENTIAL CHANNEL ANTAGONIST
BRD:BRD-K00003461-001-01-9	LTB4R (1241)	-0.373205626946	-0.682024194617314	0.745158105003046	0.66688784555446	0.464747991694278	REP.1M	2.5	PAMIPARIB		PARP INHIBITOR
BRD:BRD-K74319597-001-02-9	LTB4R (1241)	-0.373205626946	-0.319620495584035	0.7443046721284	0.667840216704441	0.465562108342767	REP.1M	2.5	HM-30181		P GLYCOPROTEIN INHIBITOR
BRD:BRD-K04185004-003-11-9	LTB4R (1241)	-0.373205626946	0.422392770275	0.743370935352469	0.668879400544818	0.466451502332936	REP.PRIMARY	2.5	OXYBUPROCAINE	SCN10A	LOCAL ANESTHETIC
BRD:BRD-A09925278-003-05-6	LTB4R (1241)	-0.373205626946	-1.13302957401	0.742951081395999	0.669345718334341	0.466850967740743	REP.PRIMARY	2.5	ETILEFRINE	ADRA1A, ADRB1	ADRENERGIC RECEPTOR AGONIST
BRD:BRD-K21782625-001-02-4	LTB4R (1241)	-0.373205626946	-0.226659676337	0.742869224900181	0.669436565102479	0.466928816789561	REP.PRIMARY	2.5	AMG458	MET	MET INHIBITOR
BRD:BRD-K54708045-001-02-1	LTB4R (1241)	-0.373205626946	-0.356385996719	0.742148406685119	0.670235587278637	0.467613890496426	REP.PRIMARY	2.5	NTZDPA	PPARG	PPAR RECEPTOR AGONIST
BRD:BRD-K32247306-001-29-4	LTB4R (1241)	-0.373205626946	-0.673059592956	0.741727964659233	0.670700847205721	0.468013106583273	REP.PRIMARY	2.5	PRIMIDONE	CHRNA4, CHRNA7, GABRA1, GABRA2, GABRA3, GABRA4, GABRA5, GABRA6, GABRB1, GABRB2, GABRB3, GABRD, GABRE, GABRG1, GABRG2, GABRG3, GABRP, GABRQ, GRIA2, GRIK2, SCN10A, SCN11A, SCN1A, SCN2A, SCN3A, SCN4A, SCN5A, SCN7A, SCN8A, SCN9A	GABA RECEPTOR ANTAGONIST
BRD:BRD-K61195623-001-01-4	LTB4R (1241)	-0.373205626946	-3.26789750345	0.741450993358777	0.67100702265124	0.468275943833772	REP.PRIMARY	2.5	COMBRETASTATIN-A-4		TUBULIN POLYMERIZATION INHIBITOR
BRD:BRD-K36379990-001-01-1	LTB4R (1241)	-0.373205626946	-0.100847369007	0.740864221402175	0.671654826116919	0.468832376722672	REP.PRIMARY	2.54741	RIODIPINE		CALCIUM CHANNEL BLOCKER
BRD:BRD-K49685476-001-15-9	LTB4R (1241)	-0.373205626946	-1.03101717715	0.740571461936792	0.67197761105918	0.469109798517658	REP.PRIMARY	2.5	TTNPB	RARA, RARB, RARG	RETINOID RECEPTOR AGONIST
BRD:BRD-K89071957-001-01-1	LTB4R (1241)	-0.373205626946	-0.957684394229	0.740445722442135	0.672116159690529	0.4692289096243	REP.PRIMARY	0.25	CTS21166	BACE1	BETA-SECRETASE INHIBITOR
BRD:BRD-K36680103-001-01-6	LTB4R (1241)	-0.373205626946	-1.21526425639	0.739921339210959	0.672693401023275	0.469725385446748	REP.PRIMARY	2.5	OMECAMTIV-MECARBIL	MYBPC3	CARDIAC MYOSIN ACTIVATOR
BRD:BRD-K67100011-003-06-3	LTB4R (1241)	-0.373205626946	-0.394168216091	0.739469745658509	0.673189791407847	0.470152604354587	REP.PRIMARY	2.5	PIVMECILLINAM		BACTERIAL CELL WALL SYNTHESIS INHIBITOR
BRD:BRD-K81144366-003-19-7	LTB4R (1241)	-0.373205626946	-0.402227351831	0.738980174133068	0.673727171960772	0.470615395911653	REP.PRIMARY	2.5	MOXISYLYTE		ADRENERGIC RECEPTOR ANTAGONIST
BRD:BRD-K70327191-001-02-2	LTB4R (1241)	-0.373205626946	-0.248588121716	0.738543209969667	0.674206145780131	0.471028146324201	REP.PRIMARY	2.5	BENZOXIQUINE		ANTIINFECTIVE DRUG
BRD:BRD-K47659338-003-02-8	LTB4R (1241)	-0.373205626946	-0.319867693066	0.737998266633615	0.67480260702355	0.471542482028783	REP.PRIMARY	2.5	EMD-386088	HTR6	SEROTONIN RECEPTOR AGONIST
BRD:BRD-K03289534-001-01-4	LTB4R (1241)	-0.373205626946	-0.250534806832	0.737939388368909	0.674866993631871	0.471598026092949	REP.PRIMARY	2.5	LERSIVIRINE		NON-NUCLEOSIDE REVERSE TRANSCRIPTASE INHIBITOR
BRD:BRD-K09338665-001-07-1	LTB4R (1241)	-0.373205626946	-0.413307423582	0.737197267254007	0.675677577808547	0.472297668204254	REP.PRIMARY	2.5	1-OCTANOL	GJA1, GJA10, GJA3, GJA4, GJA5, GJA8, GJA9, GJB1, GJB2, GJB3, GJB4, GJB5, GJB6, GJB7, GJC1, GJC2, GJC3, GJD2, GJD3, GJD4, GJE1
BRD:BRD-K10196357-003-02-0	LTB4R (1241)	-0.373205626946	0.328940781783	0.736958521243458	0.675937969022791	0.472522570070268	REP.PRIMARY	2.5	BESIFLOXACIN		BACTERIAL DNA GYRASE INHIBITOR
BRD:BRD-K63630713-001-25-8	LTB4R (1241)	-0.373205626946	-0.00178297499836	0.73668609433136	0.676234869271621	0.472779094016776	REP.PRIMARY	2.5	ETACRYNIC-ACID	ATP1A1, SLC12A1	SODIUM/POTASSIUM/CHLORIDE TRANSPORTER INHIBITOR
BRD:BRD-K00003346-003-01-9	LTB4R (1241)	-0.373205626946	-0.351755694192578	0.735653206400444	0.67735836889548	0.473750666174929	REP.1M	2.5	MINOCYCLINE		BACTERIAL 30S RIBOSOMAL SUBUNIT INHIBITOR
BRD:BRD-K43410529-001-02-3	LTB4R (1241)	-0.373205626946	-0.533793890306	0.735462287439948	0.677565660105056	0.473930075177598	REP.PRIMARY	2.5	MLN2480		RAF INHIBITOR
BRD:BRD-A63675168-001-01-6	LTB4R (1241)	-0.373205626946	0.204501338955	0.734274666669792	0.678852497886665	0.47504486808523	REP.PRIMARY	2.5	BRIVUDINE		DNA DIRECTED DNA POLYMERASE INHIBITOR
BRD:BRD-K69470111-236-08-9	LTB4R (1241)	-0.373205626946	-0.327637964506	0.734227875586123	0.678903105540318	0.475088746569616	REP.PRIMARY	2.5	MONTELUKAST	ALOX5, CYSLTR1	LEUKOTRIENE RECEPTOR ANTAGONIST
BRD:BRD-A85295731-001-06-4	LTB4R (1241)	-0.373205626946	-0.414284305725	0.733751003199417	0.679418475833451	0.47553574878465	REP.PRIMARY	2.50001	TIOPRONIN		CHELATING AGENT, REDUCING AGENT
BRD:BRD-K81623406-004-08-3	LTB4R (1241)	-0.373205626946	-0.275497079424	0.732294184761411	0.680988419111971	0.47689922183277	REP.PRIMARY	2.5	EIT-HYDROBROMIDE	NOS2, NOS3	NITRIC OXIDE SYNTHASE INHIBITOR
BRD:BRD-K60690191-001-03-3	LTB4R (1241)	-0.373205626946	0.0955725345961	0.732143769472717	0.68115013089794	0.477039820373878	REP.PRIMARY	2.5	MPEP	GRM1, GRM4, GRM5	GLUTAMATE RECEPTOR ANTAGONIST
BRD:BRD-M39350793-334-01-1	LTB4R (1241)	-0.373205626946	-0.640611360208	0.730524573804074	0.682886408613011	0.47855123368863	REP.PRIMARY	2.5	REBOXETINE	SLC6A2	ADRENERGIC RECEPTOR ANTAGONIST
BRD:BRD-K70463136-001-01-5	LTB4R (1241)	-0.373205626946	-1.46245400801	0.730198015094056	0.683235580713344	0.478855589711446	REP.PRIMARY	2.5	BAY-87-2243	HIF1A	HYPOXIA INDUCIBLE FACTOR INHIBITOR
BRD:BRD-K27061362-001-01-6	LTB4R (1241)	-0.373205626946	-0.445392593289	0.729945650519549	0.683505191851234	0.479090689562677	REP.PRIMARY	2.5	AMG-337	MET	MET INHIBITOR
BRD:BRD-A74975734-004-10-7	LTB4R (1241)	-0.373205626946	-0.147489946241	0.729554735638826	0.68392242813565	0.479454678313473	REP.PRIMARY	2.5	HOMATROPINE	CES1, CHRM1	ACETYLCHOLINE RECEPTOR ANTAGONIST
BRD:BRD-A56359832-001-16-9	LTB4R (1241)	-0.373205626946	0.107664544583032	0.728414895691517	0.685136292816777	0.480514741653372	REP.1M	2.5	ZILEUTON	ALOX5	LEUKOTRIENE SYNTHESIS INHIBITOR, LIPOXYGENASE INHIBITOR
BRD:BRD-K54297077-001-02-9	LTB4R (1241)	-0.373205626946	-0.67780471390426	0.727868594420748	0.685716639185578	0.481022142796282	REP.1M	2.5	TC-O-9311	GPR139	G PROTEIN-COUPLED RECEPTOR AGONIST
BRD:BRD-K64191834-001-03-1	LTB4R (1241)	-0.373205626946	0.117867726803	0.727541853339182	0.686063300023976	0.48132541276414	REP.PRIMARY	2.5	N-CYCLOHEXYL-2-BENZOTHIAZOLESULFENAMIDE			N-CYCLOHEXYL-2-BENZOTHIAZOLESULFENAMIDE
BRD:BRD-K64191834-001-03-1	LTB4R (1241)	-0.373205626946	0.117867726803	0.727541853339182	0.686063300023976	0.48132541276414	REP.PRIMARY	2.5	CBS,-N-CYCLOHEXYL-2-BENZOTHIAZOLESULFENAMIDE			N-CYCLOHEXYL-2-BENZOTHIAZOLESULFENAMIDE
BRD:BRD-A97674275-001-11-8	LTB4R (1241)	-0.373205626946	-0.942906928728	0.726815169338408	0.686833101720921	0.481999347606367	REP.PRIMARY	2.5	RANOLAZINE	SCN10A, SCN4A, SCN5A, SCN9A	SODIUM CHANNEL BLOCKER
BRD:BRD-K23403298-003-01-9	LTB4R (1241)	-0.373205626946	-0.398586862256	0.726312781317779	0.687364345667152	0.482464826761043	REP.PRIMARY	2.5	BENZYLDIMETHYLHEXADECYLAMMONIUM		CATIONIC SURFACTANT
BRD:BRD-K33732501-004-01-0	LTB4R (1241)	-0.373205626946	-0.380386838234	0.725362418336725	0.6883671709667	0.48334438757812	REP.PRIMARY	2.5	METHYLNALTREXONE	OPRD1, OPRK1, OPRM1	OPIOID RECEPTOR ANTAGONIST
BRD:BRD-K18135438-001-16-7	LTB4R (1241)	-0.373205626946	0.0565066607002	0.725279262331114	0.688454785467016	0.483421287509954	REP.PRIMARY	2.5	CHENODEOXYCHOLIC-ACID	HSD11B1, NR1H4	11-BETA HYDROXYSTEROID DEHYDROGENASE INHIBITOR, FXR AGONIST
BRD:BRD-K48173020-001-01-8	LTB4R (1241)	-0.373205626946	0.0774292265413	0.725050828990854	0.688695357454713	0.483632484786433	REP.PRIMARY	2.5	AMELTOLIDE		ANTICONVULSANT
BRD:BRD-K18673820-001-15-5	LTB4R (1241)	-0.373205626946	-0.527552655358	0.724936935456357	0.688815243451498	0.483737757117249	REP.PRIMARY	2.5	FOLIC-ACID	FOLR2, FOLR3, SLC19A1, SLC46A1	FOLATE RECEPTOR LIGAND
BRD:BRD-K48053228-051-02-9	LTB4R (1241)	-0.373205626946	-0.254865681041717	0.724836181779271	0.68892126515564	0.483830868945899	REP.1M	2.5	PHA-568487	CHRNA7	NICOTINIC RECEPTOR AGONIST
BRD:BRD-K26997899-001-02-2	LTB4R (1241)	-0.373205626946	-2.27323462246	0.724754274851575	0.68900743180634	0.483906552934075	REP.PRIMARY	2.5	D-64131	TUBB	MICROTUBULE INHIBITOR
BRD:BRD-K36154108-001-01-7	LTB4R (1241)	-0.373205626946	0.036338428722915	0.72386009941577	0.689946778000877	0.484732178148551	REP.1M	2.5	AVE-0991	MRGPRX1	ANGIOTENSIN RECEPTOR AGONIST
BRD:BRD-K13394247-003-01-4	LTB4R (1241)	-0.373205626946	-0.404898336758	0.72349606254758	0.690328506928512	0.485067985165191	REP.PRIMARY	2.49999	RADAFAXINE	SLC6A3	DOPAMINE-NOREPINEPHRINE REUPTAKE INHIBITOR
BRD:BRD-K00003171-001-01-9	LTB4R (1241)	-0.373205626946	-0.550512191676394	0.723386473334995	0.690443343219383	0.485169039744795	REP.1M	2.5	DWK-1339		BETA AMYLOID AGGREGATION INHIBITOR
BRD:BRD-M00184283-001-01-1	LTB4R (1241)	-0.373205626946	-0.650297968342608	0.722912751604906	0.690939326979601	0.485605675609221	REP.1M	2.5	ACRYLATE		MUCUS PROTECTING AGENT
BRD:BRD-K79892937-001-02-5	LTB4R (1241)	-0.373205626946	-0.760013877838	0.722677375721982	0.691185511002357	0.485822508322796	REP.PRIMARY	2.5	PHENOLSULFONPHTHALEIN
BRD:BRD-K46970505-003-01-9	LTB4R (1241)	-0.373205626946	-0.654979736772	0.721850263691265	0.692049273396664	0.486583848069164	REP.PRIMARY	2.5	CEFOZOPRAN		BACTERIAL CELL WALL SYNTHESIS INHIBITOR
BRD:BRD-K42098891-003-20-5	LTB4R (1241)	-0.373205626946	-0.479067494711	0.721754181329614	0.69214947932742	0.486672228341122	REP.PRIMARY	2.5	PROTRIPTYLINE	SLC6A2, SLC6A4	TRICYCLIC ANTIDEPRESSANT
BRD:BRD-K47936004-003-11-4	LTB4R (1241)	-0.373205626946	-0.771398592113	0.720930868581266	0.69300698605906	0.487429019542425	REP.PRIMARY	2.5	PIRIBEDIL	ADRA1A, ADRA2A, ADRA2C, DRD2, DRD3, DRD4, HTR1A, HTR2B	DOPAMINE RECEPTOR AGONIST
BRD:BRD-A75224450-001-02-4	LTB4R (1241)	-0.373205626946	0.0475907209283	0.719561014885348	0.694429223072566	0.488686123341449	REP.PRIMARY	2.66256	IBUPROFEN-PICONOL	PTGS1, PTGS2	CYCLOOXYGENASE INHIBITOR
BRD:BRD-K27625831-001-02-9	LTB4R (1241)	-0.373205626946	-0.139215312978	0.719329049737298	0.694669502860199	0.488898741200237	REP.PRIMARY	2.49999	PLECONARIL
BRD:BRD-K11631773-001-10-8	LTB4R (1241)	-0.373205626946	-0.0448327866625	0.719018871924798	0.694990548004785	0.489182933474433	REP.PRIMARY	2.58	SESAMIN		NFKB PATHWAY INHIBITOR
BRD:BRD-K12219985-001-26-1	LTB4R (1241)	-0.373205626946	-0.674961406275	0.718589453466742	0.695434538519888	0.489576160373136	REP.PRIMARY	2.5	GLIPIZIDE	ABCC8, KCNJ10, KCNJ11, PPARG	SULFONYLUREA
BRD:BRD-K13049116-001-05-7	LTB4R (1241)	-0.373205626946	-1.76290787676	0.718232125927476	0.695803573780488	0.489903180988364	REP.PRIMARY	2.5	BMS-754807	AKT1, IGF1R	IGF-1 INHIBITOR
BRD:BRD-K00005342-001-01-9	LTB4R (1241)	-0.373205626946	-0.826705119601761	0.716937815452919	0.697137123364978	0.491086265672775	REP.1M	2.5	TRIFLOXYSTROBIN		MITOCHONDRIAL ELECTRON TRANSPORT INHIBITOR
BRD:BRD-A48720949-001-04-0	LTB4R (1241)	-0.373205626946	0.0609825819687	0.716790217357086	0.697288881527004	0.491221036346142	REP.PRIMARY	2.5	TESTOSTERONE-PROPIONATE	AR	ANDROGEN RECEPTOR AGONIST
BRD:BRD-K27010807-050-02-9	LTB4R (1241)	-0.373205626946	-0.098883661370047	0.716687490245962	0.697394466084256	0.49131481836497	REP.1M	2.5	TC-G-1000	ADRA2A, ADRA2B, ADRA2C	ADRENERGIC RECEPTOR AGONIST
BRD:BRD-K46766488-003-02-0	LTB4R (1241)	-0.373205626946	-0.411388265336	0.716519984724087	0.697566564200861	0.491467707692167	REP.PRIMARY	2.5	S-14506	HTR1A	SEROTONIN RECEPTOR AGONIST
BRD:BRD-K00003344-001-01-9	LTB4R (1241)	-0.373205626946	-0.770845608693267	0.716402507891898	0.697687212643459	0.491574911234965	REP.1M	2.5	INCYCLINIDE		MATRIX METALLOPROTEASE INHIBITOR
BRD:BRD-K72166146-066-05-4	LTB4R (1241)	-0.373205626946	-0.519189530656	0.716172325891799	0.697923491241505	0.491784910213577	REP.PRIMARY	2.5	DIHYDROERGOTAMINE	ADRA2A, DRD2, HTR1B, HTR1D, HTR1E, HTR1F, HTR2B, HTR7	SEROTONIN RECEPTOR AGONIST
BRD:BRD-K28965160-001-01-1	LTB4R (1241)	-0.373205626946	-0.604473266283	0.715987329156334	0.698113274825497	0.491953634393045	REP.PRIMARY	2.5	BVD-523		MAP KINASE INHIBITOR
BRD:BRD-K37083340-001-02-3	LTB4R (1241)	-0.373205626946	-0.825971293404	0.71585001481949	0.69825407716886	0.492078840731416	REP.PRIMARY	2.5	LYCOPENE		FREE RADICAL SCAVENGER
BRD:BRD-A06627858-236-03-0	LTB4R (1241)	-0.373205626946	-2.81333533867	0.715042213033206	0.699081278236355	0.492814902450637	REP.PRIMARY	2.5	MONENSIN		BACTERIAL PERMEABILITY INDUCER
BRD:BRD-K74236708-001-01-9	LTB4R (1241)	-0.373205626946	-0.279917526258	0.715010751863597	0.699113456256889	0.492843551968672	REP.PRIMARY	2.5	ACITAZANOLAST		MEDIATOR RELEASE INHIBITOR
BRD:BRD-K87727457-001-02-9	LTB4R (1241)	-0.373205626946	-0.340374973296515	0.714714005131905	0.699416821979792	0.493113713919236	REP.1M	2.5	VU152100	CHRM4	ACETYLCHOLINE RECEPTOR ALLOSTERIC MODULATOR
BRD:BRD-A81370665-001-03-6	LTB4R (1241)	-0.373205626946	-0.527035017116	0.714597639158386	0.699535713247909	0.493219622986965	REP.PRIMARY	2.5	BI-D1870	RPS6KA1, RPS6KA2, RPS6KA3, RPS6KA6	RIBOSOMAL PROTEIN INHIBITOR
BRD:BRD-K20482099-001-09-4	LTB4R (1241)	-0.373205626946	-0.565128002913	0.714151905383642	0.699990754251022	0.49362513575319	REP.PRIMARY	2.5	RUTIN	AKR1C3	ANTIOXIDANT, CAPILLARY STABILIZING AGENT, NITRIC OXIDE SCAVENGER
BRD:BRD-K45861246-001-13-4	LTB4R (1241)	-0.373205626946	-1.57563636794	0.713696650059868	0.700454917673737	0.494039039035824	REP.PRIMARY	2.5	AZAPERONE	DRD2, DRD3	DOPAMINE RECEPTOR ANTAGONIST
BRD:BRD-A39935389-001-05-9	LTB4R (1241)	-0.373205626946	-0.356659112051	0.713421419924929	0.70073524072384	0.494289136344245	REP.PRIMARY	2.5	TEROXIRONE		DNA INHIBITOR
BRD:BRD-K28115081-001-02-7	LTB4R (1241)	-0.373205626946	-0.226248272385	0.713396122421834	0.700760995285477	0.494312118768666	REP.PRIMARY	2.5	APAFANT	PTAFR	PLATELET ACTIVATING FACTOR RECEPTOR ANTAGONIST
BRD:BRD-K24820488-001-01-7	LTB4R (1241)	-0.373205626946	-0.310645486168	0.712874068016058	0.701292066938046	0.494786209444067	REP.PRIMARY	2.5	CH-170
BRD:BRD-K15327298-001-05-5	LTB4R (1241)	-0.373205626946	-0.0442132307453	0.71270491458296	0.701463972509847	0.494939744936375	REP.PRIMARY	2.44421	FMOC-L-LEUCINE		PPAR RECEPTOR AGONIST
BRD:BRD-K85554912-001-08-9	LTB4R (1241)	-0.373205626946	0.00487554424319	0.712547455027032	0.701623919442959	0.495082632444429	REP.PRIMARY	2.5	IVERMECTIN	CHRNA7, GABRB3, GLRA3, P2RX7	BENZODIAZEPINE RECEPTOR AGONIST
BRD:BRD-A27924917-001-03-3	LTB4R (1241)	-0.373205626946	-0.316770665033	0.712400977513278	0.701772646402042	0.495215525004371	REP.PRIMARY	2.5	2-HYDROXYSACLOFEN	GABBR1, GABBR2	GABA RECEPTOR ANTAGONIST
BRD:BRD-K70262971-001-01-9	LTB4R (1241)	-0.373205626946	-0.0394086532397	0.711966936828044	0.702212988247649	0.495609145660608	REP.PRIMARY	2.49997	AGN-194310	RXRA, RXRB, RXRG	RETINOID RECEPTOR ANTAGONIST
BRD:BRD-K00004670-001-01-9	LTB4R (1241)	-0.373205626946	-0.707266537121146	0.71124968878066	0.702939457001394	0.496259059839733	REP.1M	2.5	NAXAGOLIDE		DOPAMINE RECEPTOR AGONIST
BRD:BRD-K80353807-001-25-3	LTB4R (1241)	-0.373205626946	-0.328521072685	0.711143988590986	0.703046390710388	0.496354780334604	REP.PRIMARY	2.5	KHELLIN		VASODILATOR
BRD:BRD-K36775483-001-01-4	LTB4R (1241)	-0.373205626946	-0.325817079674	0.710902063127757	0.703291018455873	0.496573809609952	REP.PRIMARY	2.5	DMEOB	GRM5	GLUTAMATE RECEPTOR MODULATOR
BRD:BRD-K82027074-001-07-5	LTB4R (1241)	-0.373205626946	-0.296752479746	0.710884896174284	0.703308370767245	0.496589348962656	REP.PRIMARY	2.5	2-HYDROXYFLUTAMIDE	AR	ANDROGEN RECEPTOR ANTAGONIST
BRD:BRD-K07441213-001-18-9	LTB4R (1241)	-0.373205626946	-1.02436079389	0.710309353993294	0.70388963739327	0.497110102274833	REP.PRIMARY	2.5	PAROXYPROPIONE		GONADOTROPIN INHIBITOR
BRD:BRD-K81341251-001-02-9	LTB4R (1241)	-0.373205626946	-0.739138233876809	0.709930369775271	0.70427187227004	0.497452774388973	REP.1M	2.5	TRAM-39	KCNN4	CALCIUM-ACTIVATED POTASSIUM CHANNEL ACTIVATOR
BRD:BRD-K90171280-001-01-4	LTB4R (1241)	-0.373205626946	-0.0926219416772	0.709799636577962	0.704403631388846	0.497570938349171	REP.PRIMARY	2.32863	LY2452473	AR	ANDROGEN RECEPTOR MODULATOR
BRD:BRD-K46424862-001-14-1	LTB4R (1241)	-0.373205626946	-0.530362847294	0.709244357497417	0.704962723381936	0.49807258452849	REP.PRIMARY	2.5	HYMECROMONE	MAOA, MAOB	MONOAMINE OXIDASE INHIBITOR
BRD:BRD-K00004571-001-01-9	LTB4R (1241)	-0.373205626946	-0.0775291856533933	0.708116201948109	0.706095917378499	0.49909055211002	REP.1M	2.5	FASORACETAM		GABA RECEPTOR ANTAGONIST
BRD:BRD-K00003529-458-01-9	LTB4R (1241)	-0.373205626946	-0.427792866378925	0.707730848076393	0.706482163031077	0.499437894166943	REP.1M	2.5	CLOPERASTINE-FENDIZOATE		POTASSIUM CHANNEL ANTAGONIST
BRD:BRD-K14529030-001-01-9	LTB4R (1241)	-0.373205626946	-0.0202011300926	0.706196463451437	0.70801592849927	0.500819047260572	REP.PRIMARY	2.5	MEISOINDIGO	STAT3	STAT INHIBITOR
BRD:BRD-K55966568-001-05-4	LTB4R (1241)	-0.373205626946	-0.105724525878	0.705783012356729	0.708428076426014	0.501190697863643	REP.PRIMARY	2.5	ORANTINIB	AURKA, AURKB, EGFR, FGFR1, FGFR2, KDR, PDGFRA, PDGFRB	FGFR INHIBITOR, PDGFR TYROSINE KINASE RECEPTOR INHIBITOR, VEGFR INHIBITOR
BRD:BRD-A69275535-001-01-5	LTB4R (1241)	-0.373205626946	-0.723646921921	0.705324859761637	0.708884223411853	0.501602278276331	REP.PRIMARY	2.5	PINITOL		GAMMA SECRETASE INHIBITOR
BRD:BRD-K60842365-001-03-9	LTB4R (1241)	-0.373205626946	-0.187985044321826	0.705151975551749	0.709056197614453	0.501757519644964	REP.1M	2.5	THEAFLAVIN		ANTIVIRAL
BRD:BRD-K41524689-001-23-5	LTB4R (1241)	-0.373205626946	-0.391450010068	0.705015653343258	0.709191743142135	0.501879903623924	REP.PRIMARY	2.5	PARACETAMOL	FAAH, PTGS1, PTGS2, TRPV1	CYCLOOXYGENASE INHIBITOR
BRD:BRD-K09659835-003-01-4	LTB4R (1241)	-0.373205626946	-0.970530214136	0.704927249591101	0.70927961537318	0.501959256056617	REP.PRIMARY	2.5	LORECLEZOLE	GABRB2, GABRB3	BENZODIAZEPINE RECEPTOR AGONIST
BRD:BRD-K63874012-001-02-9	LTB4R (1241)	-0.373205626946	-1.06439735168	0.704716163212352	0.709489344040671	0.502148690369379	REP.PRIMARY	2.5	THIOPERAMIDE	HRH3, HRH4	HISTAMINE RECEPTOR ANTAGONIST
BRD:BRD-K00003215-043-01-9	LTB4R (1241)	-0.373205626946	-0.691360761269631	0.704313441853663	0.709889129106966	0.502509947606496	REP.1M	2.5	SQUALAMINE		ANTIVIRAL
BRD:BRD-K89917372-001-01-2	LTB4R (1241)	-0.373205626946	0.14943856054	0.704257476247432	0.709944650764831	0.502560134905863	REP.PRIMARY	2.5	RETIGABINE	KCNQ1, KCNQ2, KCNQ3, KCNQ4, KCNQ5	POTASSIUM CHANNEL ACTIVATOR
BRD:BRD-K39079086-001-07-6	LTB4R (1241)	-0.373205626946	-0.0825741891363	0.703829413510627	0.710369028517775	0.50294387153783	REP.PRIMARY	2.5	CINCHONIDINE		P GLYCOPROTEIN INHIBITOR
BRD:BRD-K00003167-001-01-9	LTB4R (1241)	-0.373205626946	-0.439594257835572	0.703236742438491	0.710955753956953	0.503474793260741	REP.1M	2.5	MACITENTAN-N-BUTYL-ANALOGUE		ENDOTHELIN RECEPTOR ANTAGONIST
BRD:BRD-K30485548-050-01-6	LTB4R (1241)	-0.373205626946	-0.328141971191	0.702645659982016	0.711539933179043	0.504003856034902	REP.PRIMARY	2.47978	SUMANIROLE	DRD2	DOPAMINE RECEPTOR AGONIST
BRD:BRD-A75850590-213-01-0	LTB4R (1241)	-0.373205626946	-0.34500327731	0.702029653278043	0.71214771355268	0.504554766235026	REP.PRIMARY	2.5	LOMEFLOXACIN	TOP2A	BACTERIAL DNA GYRASE INHIBITOR
BRD:BRD-K00004681-001-01-9	LTB4R (1241)	-0.373205626946	-0.346305047774118	0.700133675018883	0.714011790592111	0.506247447219399	REP.1M	2.5	5-OCTANOYLSALICYLIC-ACID		PROTEIN KINASE ACTIVATOR
BRD:BRD-K00003159-300-01-9	LTB4R (1241)	-0.373205626946	-1.820383843024	0.698231703371364	0.715871837975991	0.507941056432044	REP.1M	2.5	BANOXANTRONE	TOP2A	TOPOISOMERASE INHIBITOR
BRD:BRD-K29582115-066-01-2	LTB4R (1241)	-0.373205626946	-0.946825489808	0.698033223864137	0.716065372980595	0.508117538999763	REP.PRIMARY	2.5	ZIPRASIDONE	ADRA1A, ADRA1B, ADRA2A, ADRA2B, ADRA2C, CHRM1, CHRM2, CHRM3, CHRM4, CHRM5, DRD1, DRD2, DRD3, DRD4, DRD5, HRH1, HTR1A, HTR1B, HTR1D, HTR1E, HTR2A, HTR2C, HTR3A, HTR6, HTR7, SLC6A4	DOPAMINE RECEPTOR ANTAGONIST, SEROTONIN RECEPTOR ANTAGONIST
BRD:BRD-K90027121-003-01-7	LTB4R (1241)	-0.373205626946	-0.862387726739	0.696899516982901	0.717168782943736	0.509124687850005	REP.PRIMARY	2.5	AMPROLIUM		THIAMINE UPTAKE BLOCKER
BRD:BRD-K46435528-001-04-4	LTB4R (1241)	-0.373205626946	-0.350991327784	0.696215949242975	0.717832398279504	0.509731199833086	REP.PRIMARY	2.5	TRICHLOROETHYLENE
BRD:BRD-K01567962-001-23-0	LTB4R (1241)	-0.373205626946	0.080076779311	0.69594498660561	0.71809510207111	0.509971462897106	REP.PRIMARY	2.5	PYRAZOLANTHRONE	MAPK10, MAPK8, MAPK8IP1, MAPK9, TTK	JNK INHIBITOR
BRD:BRD-K48329353-001-01-3	LTB4R (1241)	-0.373205626946	-0.508452519574	0.69590900359885	0.718129973410146	0.510003362484377	REP.PRIMARY	2.5	6,_7-DEHYDRO-17-ACETOXY-PROGESTERONE		STEROIDAL PROGESTIN	6,7-DEHYDRO-17-ACETOXY-PROGESTERONE
BRD:BRD-K48329353-001-01-3	LTB4R (1241)	-0.373205626946	-0.508452519574	0.69590900359885	0.718129973410146	0.510003362484377	REP.PRIMARY	2.5	6,7-DEHYDRO-17-ACETOXY-PROGESTERONE		STEROIDAL PROGESTIN	6,7-DEHYDRO-17-ACETOXY-PROGESTERONE
BRD:BRD-K48195008-001-19-9	LTB4R (1241)	-0.373205626946	-0.991385491114	0.694818175628976	0.71918544396812	0.510969667461208	REP.PRIMARY	2.5	ETHINYL-ESTRADIOL	ESR1, ESR2, NR1I2	ESTROGEN RECEPTOR AGONIST, ESTROGENIC HORMONE
BRD:BRD-K00003259-050-01-9	LTB4R (1241)	-0.373205626946	-0.25000982804422	0.694291783390503	0.719693628925834	0.511435462952151	REP.1M	2.5	EDONERPIC-MALEATE		BETA AMYLOID INHIBITOR
BRD:BRD-A08545410-311-03-4	LTB4R (1241)	-0.373205626946	-1.96559060456	0.69396484520889	0.720008884399492	0.511724599499809	REP.PRIMARY	2.5	DOXYCYCLINE	MMP8	METALLOPROTEINASE INHIBITOR
BRD:BRD-K20285085-001-07-1	LTB4R (1241)	-0.373205626946	-1.00975983951	0.693933697715125	0.720038903931873	0.511752139016966	REP.PRIMARY	2.5	R406	RET, SYK	SYK INHIBITOR
BRD:BRD-K57011718-001-01-5	LTB4R (1241)	-0.373205626946	-0.232994720510755	0.692352800908794	0.721559144543084	0.513148408611818	REP.1M	2.5	UK-356618	MMP13, MMP14, MMP2, MMP3, MMP9	METALLOPROTEINASE INHIBITOR
BRD:BRD-K29653726-001-13-4	LTB4R (1241)	-0.373205626946	-0.0713729850137	0.692065495519115	0.721834710935878	0.513401845036904	REP.PRIMARY	2.5	TOPIRAMATE	CA1, CA12, CA2, CA4, CA7, GABRA1, GABRA2, GABRA3, GABRA4, GABRA5, GABRA6, GABRB1, GABRB2, GABRB3, GABRD, GABRE, GABRG1, GABRG2, GABRG3, GABRP, GABRQ, GRIA1, GRIA2, GRIA3, GRIA4, GRIK1, GRIK2, GRIK3, GRIK4, GRIK5, SCN10A, SCN11A, SCN1A, SCN2A, SCN3A, SCN4A, SCN5A, SCN7A, SCN8A, SCN9A	CARBONIC ANHYDRASE INHIBITOR, GLUTAMATE RECEPTOR ANTAGONIST, KAINATE RECEPTOR ANTAGONIST
BRD:BRD-K12261274-001-02-4	LTB4R (1241)	-0.373205626946	0.0449833714521	0.691797685073781	0.722091381285331	0.513637997598603	REP.PRIMARY	2.49995	ZALTIDINE	HRH2	HISTAMINE RECEPTOR ANTAGONIST
BRD:BRD-K94176593-001-09-4	LTB4R (1241)	-0.373205626946	-1.17086422071	0.690510288957365	0.723322570395821	0.514772041731637	REP.PRIMARY	2.5	TWS-119	GSK3B, JUN, MYC	GLYCOGEN SYNTHASE KINASE INHIBITOR
BRD:BRD-K34251960-036-01-6	LTB4R (1241)	-0.373205626946	-0.295140093404	0.690469407533772	0.723361595096091	0.514808021834544	REP.PRIMARY	2.45974	CIBENZOLINE		SODIUM CHANNEL BLOCKER
BRD:BRD-K97028990-001-04-4	LTB4R (1241)	-0.373205626946	-0.539358795176	0.689517321132781	0.724269192950987	0.515645413447773	REP.PRIMARY	2.5	QUININE-ETHYL-CARBONATE
BRD:BRD-K45216060-001-11-8	LTB4R (1241)	-0.373205626946	-0.262216603545	0.689199324304628	0.724571798635611	0.515924868634749	REP.PRIMARY	2.5	MEQUINOL	TYR
BRD:BRD-K41143549-003-02-4	LTB4R (1241)	-0.373205626946	-0.456340437191	0.688822008334363	0.724930507589668	0.516256302121462	REP.PRIMARY	2.5	N20C		GLUTAMATE RECEPTOR ANTAGONIST
BRD:BRD-K49659468-436-01-2	LTB4R (1241)	-0.373205626946	-0.60567198467	0.688784922159344	0.724965744712084	0.516288869682425	REP.PRIMARY	2.5	TMC647055		RNA POLYMERASE INHIBITOR
BRD:BRD-A51382177-236-03-0	LTB4R (1241)	-0.373205626946	-0.0932843249714	0.688764231842019	0.724985401877219	0.516307038384365	REP.PRIMARY	2.5	FOSINOPRIL	ACE	ANGIOTENSIN CONVERTING ENZYME INHIBITOR
BRD:BRD-K00003576-001-01-9	LTB4R (1241)	-0.373205626946	-0.473525061983897	0.688174984481595	0.725544754466433	0.516824265135131	REP.1M	2.5	ENCORAFENIB	BRAF	RAF INHIBITOR
BRD:BRD-K58049875-001-04-7	LTB4R (1241)	-0.373205626946	-2.02076775987	0.687119048223161	0.726544846220037	0.517750144339376	REP.PRIMARY	2.5	THIOSTREPTON	FOXM1	FOXM1 INHIBITOR, PROTEIN SYNTHESIS INHIBITOR
BRD:BRD-K68264559-045-02-4	LTB4R (1241)	-0.373205626946	-0.03034701437	0.686836346751897	0.726812102802717	0.517997810054443	REP.PRIMARY	2.5	BRIMONIDINE	ADRA2A, ADRA2B, ADRA2C	ADRENERGIC RECEPTOR AGONIST
BRD:BRD-K00004665-001-01-9	LTB4R (1241)	-0.373205626946	0.296682791836348	0.686760393466577	0.726883871031427	0.518064334780434	REP.1M	2.5	SY-640
BRD:BRD-A57900429-003-05-8	LTB4R (1241)	-0.373205626946	-0.434147046707	0.685598310025824	0.727980052810332	0.519081344173637	REP.PRIMARY	2.5	HYDRASTININE		HAEMOSTATIC AGENT
BRD:BRD-K73251053-003-22-2	LTB4R (1241)	-0.373205626946	-0.597128149875	0.684706422219468	0.728818986697943	0.519860852295103	REP.PRIMARY	2.5	CLORGILINE	MAOA	MONOAMINE OXIDASE INHIBITOR
BRD:BRD-K00004618-001-01-9	LTB4R (1241)	-0.373205626946	-0.865727262282895	0.684623146822774	0.728897212804716	0.519933589037752	REP.1M	2.5	S-17092		PROLYL ENDOPEPTIDASE INHIBITOR
BRD:BRD-A33603104-003-02-9	LTB4R (1241)	-0.373205626946	-0.435503014689797	0.684580499431788	0.728937267395298	0.519970836301008	REP.1M	2.5	RU-SKI-43	HHAT	HEDGEHOG PATHWAY INHIBITOR
BRD:BRD-A59337442-051-05-3	LTB4R (1241)	-0.373205626946	0.061979472227	0.684520091310697	0.72899399489433	0.520023591880466	REP.PRIMARY	2.5	XAMOTEROL	ADRB1	ADRENERGIC RECEPTOR AGONIST
BRD:BRD-K15898725-001-01-7	LTB4R (1241)	-0.373205626946	-2.23905122466	0.684507706051841	0.729005624364892	0.520034407659248	REP.PRIMARY	2.5	MAYTANSINOL-ISOBUTYRATE
BRD:BRD-K00004669-001-01-9	LTB4R (1241)	-0.373205626946	-0.464110126713886	0.684503578692587	0.729009499771465	0.52003801195452	REP.1M	2.5	CANGRELOR		PURINERGIC RECEPTOR ANTAGONIST
BRD:BRD-K00003158-001-01-9	LTB4R (1241)	-0.373205626946	-0.643230482490042	0.684351942909469	0.729151848544619	0.520170417517861	REP.1M	2.5	ABARELIX	GNRHR	GONADOTROPIN RELEASING FACTOR HORMONE RECEPTOR ANTAGONIST
BRD:BRD-K45114938-236-01-8	LTB4R (1241)	-0.373205626946	-0.347549337048	0.684301287969121	0.729199387879476	0.520214642716531	REP.PRIMARY	2.35	MEZLOCILLIN		BACTERIAL CELL WALL SYNTHESIS INHIBITOR
BRD:BRD-K14704277-001-22-6	LTB4R (1241)	-0.373205626946	-0.451705787114	0.68339528370087	0.730048550587841	0.521005159724233	REP.PRIMARY	2.5	CINOXACIN		TOPOISOMERASE INHIBITOR
BRD:BRD-K34469523-003-03-0	LTB4R (1241)	-0.373205626946	-1.19774887038	0.683374676926909	0.730067839953961	0.521023129085897	REP.PRIMARY	2.5	LEVALBUTEROL	ADRB2	ADRENERGIC RECEPTOR AGONIST
BRD:BRD-K00003341-001-01-9	LTB4R (1241)	-0.373205626946	0.0311656212573809	0.683059061259766	0.730363141752736	0.52129829056023	REP.1M	2.5	KETOHEXOKINASE-INHIBITOR-1		KINASE INHIBITOR
BRD:BRD-A15530910-001-02-1	LTB4R (1241)	-0.373205626946	-0.321504402802	0.682650879731707	0.730744672509849	0.521653988370044	REP.PRIMARY	2.5	SDZ-21009	HTR1A, HTR1B	ADRENERGIC RECEPTOR ANTAGONIST, SEROTONIN RECEPTOR ANTAGONIST
BRD:BRD-K81689258-001-04-8	LTB4R (1241)	-0.373205626946	-0.662016353603532	0.681762027229515	0.731574014183051	0.52242791133646	REP.1M	2.5	GSK2606414	EIF2AK3, MYLK2	PROTEIN KINASE INHIBITOR
BRD:BRD-K91644281-311-02-9	LTB4R (1241)	-0.373205626946	-0.373398573586191	0.681514169914061	0.731804916768362	0.522643564114968	REP.1M	2.5	KASUGAMYCIN		BACTERIAL 30S RIBOSOMAL SUBUNIT INHIBITOR
BRD:BRD-A07704283-001-01-3	LTB4R (1241)	-0.373205626946	-0.229839468472	0.6808944459801	0.732381562734517	0.523182468812878	REP.PRIMARY	2.5	ISOFLOXYTHEPIN		DOPAMINE RECEPTOR ANTAGONIST
BRD:BRD-K38350380-001-01-8	LTB4R (1241)	-0.373205626946	-0.384810083467	0.67937172754989	0.733794287117226	0.524504809938581	REP.PRIMARY	2.5	FK-3311	PTGS2	CYCLOOXYGENASE INHIBITOR
BRD:BRD-K04196797-001-24-4	LTB4R (1241)	-0.373205626946	-0.774091828824	0.67875222298439	0.734367360245367	0.525042065264343	REP.PRIMARY	2.5	OXCARBAZEPINE	SCN10A, SCN11A, SCN1A, SCN2A, SCN3A, SCN4A, SCN5A, SCN7A, SCN8A, SCN9A	SODIUM CHANNEL BLOCKER
BRD:BRD-K11696279-003-02-3	LTB4R (1241)	-0.373205626946	-0.21307450548	0.678012851886776	0.735050047735772	0.525682724912959	REP.PRIMARY	2.5	BU-239		IMIDAZOLINE RECEPTOR AGONIST, IMIDAZOLINE RECEPTOR LIGAND
BRD:BRD-K18637542-001-01-7	LTB4R (1241)	-0.373205626946	0.0192104261004222	0.677810371843229	0.735236764465532	0.525858068658611	REP.1M	2.5	DIHYDROXYACETONE
BRD:BRD-K80607346-001-01-1	LTB4R (1241)	-0.373205626946	-0.226960217987	0.677523273159528	0.73550133536738	0.526106614196887	REP.PRIMARY	2.5	FK-962		SOMATOSTATIN RECEPTOR AGONIST
BRD:BRD-K00004526-001-01-9	LTB4R (1241)	-0.373205626946	-0.0668318177570602	0.677178204659794	0.735819053255444	0.526405226827314	REP.1M	2.5	ATROPINE-OXIDE	CHRM1, CHRM2, CHRM3, CHRM4, CHRM5	ACETYLCHOLINE RECEPTOR ANTAGONIST
BRD:BRD-K34068325-066-03-7	LTB4R (1241)	-0.373205626946	-0.285947153979	0.67612722892441	0.736784887404049	0.527313918976444	REP.PRIMARY	2.49997	DELAVIRDINE	CYP3A4	NON-NUCLEOSIDE REVERSE TRANSCRIPTASE INHIBITOR
BRD:BRD-A85472596-001-02-2	LTB4R (1241)	-0.373205626946	0.0128023449967	0.674713954455297	0.738079318002676	0.528533988176226	REP.PRIMARY	2.5	L-670596		PROSTANOID RECEPTOR ANTAGONIST
BRD:BRD-K23902832-001-01-7	LTB4R (1241)	-0.373205626946	-0.912294480769818	0.674691531070002	0.738099815676996	0.528553328878334	REP.1M	2.5	R112	SYK	SYK INHIBITOR
BRD:BRD-K45503887-001-01-1	LTB4R (1241)	-0.373205626946	-1.13044008639	0.673515250421904	0.739173327068232	0.529567147296208	REP.PRIMARY	2.5	DELIVERT	AGTR1, AGTR2	ANGIOTENSIN RECEPTOR AGONIST
BRD:BRD-K85307935-236-09-5	LTB4R (1241)	-0.373205626946	-0.181157899929	0.673383752396728	0.739293123198169	0.529680391993264	REP.PRIMARY	2.5	NOVOBIOCIN		BACTERIAL DNA GYRASE INHIBITOR
BRD:BRD-K06181161-048-15-1	LTB4R (1241)	-0.373205626946	-0.490669427208	0.673270729963827	0.739396053664054	0.529777711046506	REP.PRIMARY	2.5	CARBETAPENTANE	CHRM2	ACETYLCHOLINE RECEPTOR ANTAGONIST
BRD:BRD-K77951111-001-05-9	LTB4R (1241)	-0.373205626946	-0.558742373779195	0.673153639709945	0.739502655401083	0.529878518451583	REP.1M	2.5	PD-81723	ADORA1	ADENOSINE RECEPTOR AGONIST
BRD:BRD-K61868322-050-01-7	LTB4R (1241)	-0.373205626946	-0.307750394144	0.673042275415785	0.739604012633208	0.529974382682334	REP.PRIMARY	2.5	TENOFOVIR-DISOPROXIL	CYP1A2	NUCLEOSIDE REVERSE TRANSCRIPTASE INHIBITOR
BRD:BRD-K90756851-001-01-1	LTB4R (1241)	-0.373205626946	-1.55907756298979	0.672775440169108	0.739846745688094	0.530204025461861	REP.1M	2.5	K-RAS(G12C)-INHIBITOR-12	KRAS	K-RAS INHIBITOR
BRD:BRD-K15766189-001-09-8	LTB4R (1241)	-0.373205626946	-0.891311363085	0.67245440772197	0.740138547526944	0.530480211449858	REP.PRIMARY	2.5	CEFDINIR	MPO	BACTERIAL CELL WALL SYNTHESIS INHIBITOR
BRD:BRD-K00004570-001-01-9	LTB4R (1241)	-0.373205626946	0.00145025053267518	0.672153874889074	0.740411485912802	0.530738662885768	REP.1M	2.5	DSPC
BRD:BRD-K25596805-001-01-8	LTB4R (1241)	-0.373205626946	-0.464341127074	0.672043218656801	0.740511925803634	0.530833800750038	REP.PRIMARY	2.5	JNJ-16259685	GRM1	GLUTAMATE RECEPTOR ANTAGONIST
BRD:BRD-K43883465-003-02-9	LTB4R (1241)	-0.373205626946	-0.266488326101947	0.67199129919522	0.740559041404478	0.530878434608282	REP.1M	2.5	LEVOBETAXOLOL	ADRB1, ADRB2	ADRENERGIC RECEPTOR ANTAGONIST
BRD:BRD-A90201073-001-02-9	LTB4R (1241)	-0.373205626946	-0.0958253067423278	0.671388206638755	0.741105846682103	0.531396690292002	REP.1M	2.5	GPI-688		GLYCOGEN PHOSPHORYLASE INHIBITOR
BRD:BRD-K68997413-001-05-1	LTB4R (1241)	-0.373205626946	-0.694140781306	0.670695278865005	0.741732999743299	0.531991672667256	REP.PRIMARY	2.5	PF-3845	FAAH	FAAH INHIBITOR
BRD:BRD-K16898998-001-01-6	LTB4R (1241)	-0.373205626946	-0.419733045768	0.669656455324173	0.742671011850243	0.53288271781799	REP.PRIMARY	2.5	BEVIRIMAT-DIMEGLUMINE		HIV CAPSID ASSEMBLY INHIBITOR
BRD:BRD-K00003525-003-01-9	LTB4R (1241)	-0.373205626946	-0.646132121919503	0.668329539115213	0.743865328635532	0.534019240145143	REP.1M	2.5	HYDROXOCOBALAMIN		VITAMIN B
BRD:BRD-K79315489-001-07-8	LTB4R (1241)	-0.373205626946	-1.06724758853	0.668141251310575	0.744034453703012	0.534180363548898	REP.PRIMARY	2.5	ERYTHRITOL
BRD:BRD-K88090157-050-10-8	LTB4R (1241)	-0.373205626946	0.231042049206	0.667485495362828	0.744622799463084	0.534741227608497	REP.PRIMARY	2.5	PIMETHIXENE		ANTIHISTAMINE
BRD:BRD-K00003473-001-01-9	LTB4R (1241)	-0.373205626946	0.182353075019601	0.667178323809822	0.74489803613536	0.535003797257349	REP.1M	2.5	PRIDOPIDINE		DOPAMINE RECEPTOR ANTAGONIST
BRD:BRD-K59045783-001-01-1	LTB4R (1241)	-0.373205626946	-0.152049453512	0.666929674048598	0.745120667995078	0.535216271573921	REP.PRIMARY	2.5	FAROPENEM-MEDOXOMIL		LACTAMASE INHIBITOR
BRD:BRD-A86044036-001-26-5	LTB4R (1241)	-0.373205626946	-0.155496034647	0.666642035458113	0.745378022590057	0.535461983177537	REP.PRIMARY	2.5	FLURBIPROFEN-(+/-)	PTGS1, PTGS2	CYCLOOXYGENASE INHIBITOR
BRD:BRD-K06674495-334-03-2	LTB4R (1241)	-0.373205626946	0.0110280850676	0.666407155184561	0.745588025332234	0.535662563767892	REP.PRIMARY	2.5	NAFAMOSTAT	ASIC1, ASIC2, ASIC3, C1R, PRSS1, TPSAB1, TRPM7	SERINE PROTEASE INHIBITOR
BRD:BRD-K49071277-001-04-7	LTB4R (1241)	-0.373205626946	-0.807092271995	0.666355158875734	0.745634496412079	0.535706959393351	REP.PRIMARY	2.5	SECURININE	GABRA1	GABA RECEPTOR ANTAGONIST, TP53 ACTIVATOR
BRD:BRD-K00003214-001-01-9	LTB4R (1241)	-0.373205626946	-2.82344637632553	0.66621367433846	0.745760913513472	0.535827748089686	REP.1M	2.5	SAPACITABINE		DNA SYNTHESIS INHIBITOR
BRD:BRD-K00003236-001-01-9	LTB4R (1241)	-0.373205626946	-3.59826198478702	0.666144990373857	0.745822265556489	0.535886377833563	REP.1M	2.5	FIRSOCOSTAT		ACETYL-COA CARBOXYLASE INHIBITOR
BRD:BRD-K15170068-001-03-2	LTB4R (1241)	-0.373205626946	-0.77404750429	0.665614370963142	0.746295859004551	0.536339160744866	REP.PRIMARY	2.89	SWAINSONINE	MAN2A1	ALPHA MANNOSIDASE INHIBITOR
BRD:BRD-K00003376-001-01-9	LTB4R (1241)	-0.373205626946	-10.1454315241095	0.664319759956882	0.747448497577479	0.537442662497518	REP.1M	2.5	TAK-243		UBIQUITIN ACTIVATING ENZYME INHIBITOR
BRD:BRD-U08520523-000-01-0	LTB4R (1241)	-0.373205626946	-1.00966595674	0.662832574842185	0.748767639343528	0.538708216469343	REP.PRIMARY	2.5	COLESEVALAM
BRD:BRD-K35698076-001-01-2	LTB4R (1241)	-0.373205626946	-0.00384484277916	0.662290953069742	0.749246750731675	0.539168568675225	REP.PRIMARY	2.5	LAUROCAPRAM
BRD:BRD-K00004575-001-01-9	LTB4R (1241)	-0.373205626946	-0.376798474118062	0.662242279788166	0.749289772291717	0.539209924188354	REP.1M	2.5	JNJ-54175446		PURINERGIC RECEPTOR ANTAGONIST
BRD:BRD-K00004688-001-01-9	LTB4R (1241)	-0.373205626946	-0.12678191184957	0.662229112581734	0.749301409613787	0.539221111367436	REP.1M	2.5	EVENAMIDE		VOLTAGE-GATED SODIUM CHANNEL BLOCKER
BRD:BRD-K62363391-001-24-9	LTB4R (1241)	-0.373205626946	0.0141279963651	0.662224002144468	0.749305926163516	0.539225453272526	REP.PRIMARY	2.5	DAPSONE	DHFR	BACTERIAL ANTIFOLATE
BRD:BRD-K61192372-001-05-5	LTB4R (1241)	-0.373205626946	-0.470789425359	0.662165691267594	0.749357456297133	0.53927499322603	REP.PRIMARY	2.54	CAPECITABINE	TYMS	DNA SYNTHESIS INHIBITOR, THYMIDYLATE SYNTHASE INHIBITOR
BRD:BRD-K65856711-001-04-4	LTB4R (1241)	-0.373205626946	-0.926701454644	0.661433229580871	0.750004055193183	0.539896990725102	REP.PRIMARY	2.5	ROLIPRAM-S(+)	PDE4B, PDE4D	PHOSPHODIESTERASE INHIBITOR	ROLIPRAM-S(+)
BRD:BRD-K65856711-001-04-4	LTB4R (1241)	-0.373205626946	-0.926701454644	0.661433229580871	0.750004055193183	0.539896990725102	REP.PRIMARY	2.5	(S)-(+)-ROLIPRAM	PDE4B, PDE4D	PHOSPHODIESTERASE INHIBITOR	ROLIPRAM-S(+)
BRD:BRD-K36198571-001-02-0	LTB4R (1241)	-0.373205626946	-0.601584794566	0.66073520656723	0.750619069037391	0.54048924498645	REP.PRIMARY	2.5	WAY-170523	MMP13	METALLOPROTEINASE INHIBITOR
BRD:BRD-K00003299-001-01-9	LTB4R (1241)	-0.373205626946	0.0134542871023061	0.659479539913874	0.75172251292281	0.541553426451552	REP.1M	2.5	F-16915
BRD:BRD-A22032524-074-06-5	LTB4R (1241)	-0.373205626946	-0.300078860198	0.658979781059859	0.75216065315483	0.541976539580746	REP.PRIMARY	2.5	AMLODIPINE	CA1, CACNA1B, CACNA1C, CACNA1D, CACNA1F, CACNA1S, CACNA2D1, CACNA2D3, CACNB1, CACNB2, SMPD1	CALCIUM CHANNEL BLOCKER
BRD:BRD-K30563334-001-02-9	LTB4R (1241)	-0.373205626946	-0.407768019179	0.658889102373429	0.752240088517979	0.542053284882772	REP.PRIMARY	2.5	RIFABUTIN	HSP90AA1, HSP90B1	PROTEIN SYNTHESIS INHIBITOR
BRD:BRD-K83023055-001-02-7	LTB4R (1241)	-0.373205626946	-0.525828650688	0.658441775755053	0.752631668175431	0.54243175827801	REP.PRIMARY	2.5	GR-135531		MELATONIN RECEPTOR AGONIST
BRD:BRD-K28307902-001-21-7	LTB4R (1241)	-0.373205626946	-0.359345226546	0.658425892876752	0.752645563057042	0.542445192819048	REP.PRIMARY	2.5	FLUTAMIDE	AHR, AR	ANDROGEN RECEPTOR ANTAGONIST
BRD:BRD-K67043667-001-26-4	LTB4R (1241)	-0.373205626946	0.122879735254	0.658132860210743	0.752901811865815	0.542693010177548	REP.PRIMARY	2.5	ALTRETAMINE		DNA SYNTHESIS INHIBITOR
BRD:BRD-K20745393-003-01-0	LTB4R (1241)	-0.373205626946	-0.0681894327384	0.657852442766443	0.753146840626862	0.542930079925859	REP.PRIMARY	2.5	OLPRINONE	PDE3A	PHOSPHODIESTERASE INHIBITOR
BRD:BRD-K84281997-003-08-4	LTB4R (1241)	-0.373205626946	-0.120466338145	0.657631927499165	0.753339397571727	0.543116453189279	REP.PRIMARY	2.50001	PRALIDOXIME	ACHE, BCHE	ACETYLCHOLINESTERASE INHIBITOR
BRD:BRD-A76672327-003-02-0	LTB4R (1241)	-0.373205626946	0.0767305403184	0.657321047866842	0.753610668735015	0.543379118983429	REP.PRIMARY	2.5	CLINDAMYCIN-PALMITATE		BACTERIAL 50S RIBOSOMAL SUBUNIT INHIBITOR
BRD:BRD-K78789465-001-01-6	LTB4R (1241)	-0.373205626946	-0.421378946289	0.657273449876358	0.753652182434066	0.54341932673065	REP.PRIMARY	2.5	PENTAGASTRIN	CCKBR	CCK RECEPTOR AGONIST
BRD:BRD-K75080769-001-01-6	LTB4R (1241)	-0.373205626946	-0.662137947258	0.65681622650149	0.754050691004486	0.543805447148717	REP.PRIMARY	2.5	TRANS-4-[8-(3-FLUOROPHENYL)-1,7-NAPHTHYRIDIN-6-YL]CYCLOHEXANECARBOXYLIC-ACID
BRD:BRD-K24675965-001-06-9	LTB4R (1241)	-0.373205626946	-0.373333363460765	0.656097949661871	0.75467574523731	0.544411612975209	REP.1M	2.5	LY288513	CCKBR	CCK RECEPTOR ANTAGONIST
BRD:BRD-K70912147-001-01-8	LTB4R (1241)	-0.373205626946	-0.499866937333	0.655812378471358	0.754923919506953	0.544652471884199	REP.PRIMARY	2.5	CO-102862	SCN4A, SCN9A	SODIUM CHANNEL BLOCKER
BRD:BRD-A55469827-001-07-4	LTB4R (1241)	-0.373205626946	-0.368716024852	0.655780115841805	0.754951945269703	0.544679678131226	REP.PRIMARY	2.5	MEPHENESIN		MUSCLE RELAXANT
BRD:BRD-K84163249-001-01-9	LTB4R (1241)	-0.373205626946	-1.20914753532	0.655728673675918	0.754996626826386	0.544723055899886	REP.PRIMARY	2.5	ERCALCITRIOL	VDR	VITAMIN D RECEPTOR AGONIST
BRD:BRD-K88172511-003-21-1	LTB4R (1241)	-0.373205626946	-0.38343326855	0.655646916914288	0.755067626336071	0.544791990676428	REP.PRIMARY	2.5	NALTREXONE	OPRD1, OPRK1, OPRM1, SIGMAR1	OPIOID RECEPTOR ANTAGONIST
BRD:BRD-K89121095-001-01-7	LTB4R (1241)	-0.373205626946	-0.64453780935	0.655069342396177	0.755568763682459	0.545278799206604	REP.PRIMARY	2.5	TEDIZOLID-PHOSPHATE		PROTEIN SYNTHESIS INHIBITOR
BRD:BRD-K60600693-314-03-2	LTB4R (1241)	-0.373205626946	-0.0309546841643186	0.654466995433643	0.756090571220181	0.545786143628758	REP.1M	2.5	SODIUM-ORTHOVANADATE
BRD:BRD-K17203476-001-01-9	LTB4R (1241)	-0.373205626946	-1.62694854383	0.653409267410097	0.757004840976992	0.54667620047311	REP.PRIMARY	2.5	LY2874455	FGFR1, FGFR2, FGFR3, FGFR4, KDR	FGFR ANTAGONIST
BRD:BRD-K70557564-305-03-6	LTB4R (1241)	-0.373205626946	-0.719056440102	0.653312683123781	0.757088197021725	0.546757420668622	REP.PRIMARY	2.5	ZOSUQUIDAR	ABCB1, ABCB4	P GLYCOPROTEIN INHIBITOR
BRD:BRD-K60379054-001-09-9	LTB4R (1241)	-0.373205626946	0.0515612486033748	0.653260394679976	0.757133315039407	0.546801387627108	REP.1M	2.5	BENDAZOL		NITRIC OXIDE SYNTHASE STIMULANT
BRD:BRD-A68723818-050-32-5	LTB4R (1241)	-0.373205626946	-0.0869219666537	0.652653971779713	0.757656117985043	0.54731110967782	REP.PRIMARY	2.5	BROMPHENIRAMINE	CHRM1, CHRM2, CHRM3, CHRM4, CHRM5, HRH1	HISTAMINE RECEPTOR ANTAGONIST
BRD:BRD-A06784547-001-03-9	LTB4R (1241)	-0.373205626946	-0.443206352863296	0.652590504760134	0.757710784598525	0.547364435851785	REP.1M	2.5	MRS-1334	ADORA3	ADENOSINE RECEPTOR ANTAGONIST
BRD:BRD-K93880783-001-26-6	LTB4R (1241)	-0.373205626946	-0.879736408875	0.652531690194508	0.757761435606153	0.547413849512904	REP.PRIMARY	2.5	STAVUDINE		DNA DIRECTED DNA POLYMERASE INHIBITOR, NUCLEOSIDE REVERSE TRANSCRIPTASE INHIBITOR
BRD:BRD-K02260986-001-03-9	LTB4R (1241)	-0.373205626946	-0.0931739193018007	0.651252584457028	0.758861035524978	0.548487688026911	REP.1M	2.5	BUTYLIDENEPHTHALIDE		CYCLOOXYGENASE INHIBITOR
BRD:BRD-K73451719-001-01-2	LTB4R (1241)	-0.373205626946	-0.234675374943	0.64932599081384	0.760510195627662	0.550102180817174	REP.PRIMARY	2.5	TERLIPRESSIN	AVPR1A, AVPR1B, AVPR2	VASOPRESSIN RECEPTOR AGONIST
BRD:BRD-K03827870-001-02-9	LTB4R (1241)	-0.373205626946	0.015211941194013	0.64880862780515	0.760951617703516	0.550535137471417	REP.1M	2.5	GKA-50	GCK	GLUCOKINASE ACTIVATOR
BRD:BRD-K34321528-003-01-2	LTB4R (1241)	-0.373205626946	-0.0119628305858	0.64792417713536	0.761704838295955	0.551274711678755	REP.PRIMARY	2.5	CGP-71683	NPY5R	NEUROPEPTIDE RECEPTOR ANTAGONIST
BRD:BRD-K93618743-001-21-0	LTB4R (1241)	-0.373205626946	-0.660838246064	0.647393533620242	0.762155897849447	0.551718083086831	REP.PRIMARY	2.5	IPRIFLAVONE		BONE RESORPTION INHIBITOR
BRD:BRD-K52080565-001-09-2	LTB4R (1241)	-0.373205626946	-0.644705988587	0.647265145268264	0.762264935387201	0.551825316681958	REP.PRIMARY	2.5	NANDROLONE	AR, CYP19A1, MAOA, MAOB	IMIDAZOLINE RECEPTOR AGONIST
BRD:BRD-A65615053-003-02-2	LTB4R (1241)	-0.373205626946	-0.415438324786	0.646279196062508	0.763101042285226	0.552648299075311	REP.PRIMARY	2.5	ZACOPRIDE	HTR3A, HTR3B, HTR4, HTR5A	SEROTONIN RECEPTOR ANTAGONIST
BRD:BRD-K46435977-003-11-1	LTB4R (1241)	-0.373205626946	-0.0307122996682	0.645821145416203	0.763488734778257	0.553030332407138	REP.PRIMARY	2.5	VALACICLOVIR		DNA POLYMERASE INHIBITOR
BRD:BRD-K64452997-001-02-9	LTB4R (1241)	-0.373205626946	-0.215465697447758	0.644915208378387	0.76425412920197	0.553785351300423	REP.1M	2.5	HA-130	ENPP2	AUTOTAXIN INHIBITOR
BRD:BRD-K00004592-001-01-9	LTB4R (1241)	-0.373205626946	-0.602652949592901	0.644703652023378	0.764432600735813	0.553961556084662	REP.1M	2.5	PI3KD-IN-2		PI3K INHIBITOR
BRD:BRD-K83335125-001-07-0	LTB4R (1241)	-0.373205626946	-0.508426232508	0.644532831922831	0.764576633551886	0.554103801730581	REP.PRIMARY	2.5	CHLOROXOQUINOLINE
BRD:BRD-K00003227-001-01-9	LTB4R (1241)	-0.373205626946	-0.661739506879301	0.644236386135902	0.764826437029051	0.554350595071932	REP.1M	2.5	RALINEPAG		IP1 PROSTACYCLIN RECEPTOR AGONIST
BRD:BRD-K01095011-001-15-9	LTB4R (1241)	-0.373205626946	-0.109430745887	0.6435046284095	0.765442220690466	0.554959444242766	REP.PRIMARY	2.5	FINASTERIDE	AKR1D1, SRD5A1, SRD5A2	5 ALPHA REDUCTASE INHIBITOR
BRD:BRD-K95110148-003-01-5	LTB4R (1241)	-0.373205626946	-1.0404332239	0.642936713646764	0.765919305309051	0.55543163287264	REP.PRIMARY	2.5	BETA-FUNALTREXAMINE	OPRD1, OPRK1, OPRM1	OPIOID RECEPTOR ANTAGONIST
BRD:BRD-K87932577-001-02-4	LTB4R (1241)	-0.373205626946	-0.116045517216	0.642892669359015	0.76595627530848	0.555468240890664	REP.PRIMARY	2.5	CDK1-5-INHIBITOR	CDK1, CDK5, GSK3B	CDK INHIBITOR, GLYCOGEN SYNTHASE KINASE INHIBITOR
BRD:BRD-K47679368-236-01-7	LTB4R (1241)	-0.373205626946	-0.558452111487	0.642138400054621	0.766588726225015	0.556094888347822	REP.PRIMARY	2.5	BROMFENAC	PTGS1, PTGS2	CYCLOOXYGENASE INHIBITOR
BRD:BRD-A94276798-001-01-4	LTB4R (1241)	-0.373205626946	-0.534732973474	0.641560506789334	0.767072432126336	0.556574653072363	REP.PRIMARY	2.5	TALINOLOL	ADRB1	ADRENERGIC RECEPTOR ANTAGONIST
BRD:BRD-K92301463-001-05-5	LTB4R (1241)	-0.373205626946	-0.608015851099	0.640315565902349	0.768111955422616	0.557607172444991	REP.PRIMARY	0.25	16,16-DIMETHYLPROSTAGLANDIN-E2	HPGD	PROSTANOID RECEPTOR AGONIST
BRD:BRD-A43809092-003-02-1	LTB4R (1241)	-0.373205626946	-0.0050256453449	0.638923273340552	0.769270466600528	0.558760250194216	REP.PRIMARY	2.5	CLOBUTINOL		ANTITUSSIVE
BRD:BRD-A89196962-300-01-7	LTB4R (1241)	-0.373205626946	-0.335441435846	0.638724926079473	0.769435162183775	0.558924377477741	REP.PRIMARY	2.5	DALARGIN	OPRM1	OPIOID RECEPTOR AGONIST
BRD:BRD-K00003438-001-01-9	LTB4R (1241)	-0.373205626946	-0.207119690999117	0.638465100863676	0.769650774688843	0.559139323068759	REP.1M	2.5	CM-4620		CALCIUM RELEASE ACTIVATED CHANNEL MODULATOR
BRD:BRD-K73234506-235-02-1	LTB4R (1241)	-0.373205626946	-0.557372131217	0.638207734666761	0.769864200629904	0.559352175052397	REP.PRIMARY	2.5	LITHIUM-ACETOACETATE	FAH
BRD:BRD-K98004573-051-02-8	LTB4R (1241)	-0.373205626946	-0.827907084155	0.63806297846592	0.769984178740835	0.55947186821257	REP.PRIMARY	2.5	RUPATADINE	HRH1, PTAFR	HISTAMINE RECEPTOR ANTAGONIST, PLATELET ACTIVATING FACTOR RECEPTOR ANTAGONIST
BRD:BRD-K95598440-001-10-9	LTB4R (1241)	-0.373205626946	-0.11755476953437	0.637985767824912	0.770048154372736	0.559535703003054	REP.1M	2.5	PINDOLOL-(-)	HTR1A	ADRENERGIC RECEPTOR ANTAGONIST, SEROTONIN RECEPTOR ANTAGONIST
BRD:BRD-K61228301-001-01-2	LTB4R (1241)	-0.373205626946	-2.81797800811	0.637723381104292	0.77026546670152	0.559752594641812	REP.PRIMARY	2.5	SGI-1027	DNMT1, DNMT3A, DNMT3B	DNA METHYLTRANSFERASE INHIBITOR
BRD:BRD-K55166090-001-09-0	LTB4R (1241)	-0.373205626946	-0.345974851875	0.636943190846147	0.770910741678133	0.560397147158799	REP.PRIMARY	2.5	EFLOXATE		VASODILATOR
BRD:BRD-K10852020-001-05-2	LTB4R (1241)	-0.373205626946	-0.146738678244	0.636622794135309	0.771175348404857	0.560661686057758	REP.PRIMARY	2.57	TOLCAPONE	COMT	CATECHOL O METHYLTRANSFERASE INHIBITOR
BRD:BRD-K68185022-001-14-8	LTB4R (1241)	-0.373205626946	-0.151141562394	0.635537819749621	0.772069737567727	0.561556833612633	REP.PRIMARY	2.5	URSOLIC-ACID	HSD11B1, PLA2G1B, PTPN1, PYGM	ATPASE INHIBITOR, NFKB PATHWAY INHIBITOR, STAT INHIBITOR
BRD:BRD-K38564664-001-01-1	LTB4R (1241)	-0.373205626946	-0.176474478833	0.634528220582081	0.772899694193844	0.562388863926657	REP.PRIMARY	2.5	ROLZIRACETAM
BRD:BRD-K46839850-050-04-2	LTB4R (1241)	-0.373205626946	-0.475923134724	0.63435750150187	0.773039818048401	0.562529468576037	REP.PRIMARY	2.5	CINEPAZIDE		CALCIUM CHANNEL ACTIVATOR
BRD:BRD-K87777313-001-02-2	LTB4R (1241)	-0.373205626946	-0.0824089576581	0.632940768565829	0.774200221833666	0.563695312173589	REP.PRIMARY	2.5	IROSUSTAT	CA2, STS	STEROID SULFATASE INHIBITOR
BRD:BRD-K00003392-001-01-9	LTB4R (1241)	-0.373205626946	-0.391918654334315	0.63252892126722	0.774536741388378	0.564033897916083	REP.1M	2.5	FUTIBATINIB		FGFR INHIBITOR
BRD:BRD-A23359898-003-10-0	LTB4R (1241)	-0.373205626946	-0.55675864655	0.632194162754585	0.774810002890405	0.564308999516913	REP.PRIMARY	2.5	SIBUTRAMINE	SLC6A2, SLC6A3, SLC6A4	SEROTONIN-NOREPINEPHRINE REUPTAKE INHIBITOR (SNRI)
BRD:BRD-K06878038-001-18-6	LTB4R (1241)	-0.373205626946	-0.154160892619	0.631962163514336	0.774999241216583	0.564499597557253	REP.PRIMARY	2.5	DEFERIPRONE	UGT1A6	CHELATING AGENT
BRD:BRD-K50660797-001-05-1	LTB4R (1241)	-0.373205626946	-0.441189759677	0.631575532059328	0.775314353861694	0.564817129732105	REP.PRIMARY	2.49999	EPICATECHIN-GALLATE-(-)	BACE1, FASN	BACTERIAL DNA GYRASE INHIBITOR
BRD:BRD-K06335600-003-20-7	LTB4R (1241)	-0.373205626946	0.151731188699	0.631022242650616	0.775764738358342	0.565271310262621	REP.PRIMARY	2.5	TIZANIDINE	ADRA2A, ADRA2B, ADRA2C, NISCH	ADRENERGIC RECEPTOR AGONIST
BRD:BRD-K03155172-001-02-2	LTB4R (1241)	-0.373205626946	0.261705803391	0.630445650439002	0.776233393923853	0.565744339163859	REP.PRIMARY	2.5	GSK3787	PPARD	PPAR RECEPTOR ANTAGONIST
BRD:BRD-A05515753-001-03-2	LTB4R (1241)	-0.373205626946	-0.217452213404	0.630103576734346	0.776511096241763	0.566024837187645	REP.PRIMARY	2.5	ERDOSTEINE		MUCOLYTIC AGENT
BRD:BRD-K76713213-001-02-1	LTB4R (1241)	-0.373205626946	-0.631627110274	0.629659825165028	0.776870970350383	0.566388560989326	REP.PRIMARY	2.49996	TAVABOROLE		LEUCYL-TRNA SYNTHETASE INHIBITOR
BRD:BRD-A50998626-001-02-1	LTB4R (1241)	-0.373205626946	-0.227869797553	0.62923375730269	0.777216108087538	0.566737631800739	REP.PRIMARY	2.5	PALOMID-529	MTOR	AKT INHIBITOR, MTOR INHIBITOR
BRD:BRD-K60443845-001-08-6	LTB4R (1241)	-0.373205626946	-0.837780406485	0.629048555553664	0.777366010805624	0.566889316415295	REP.PRIMARY	2.5	CHLORMIDAZOLE		FUNGAL LANOSTEROL DEMETHYLASE INHIBITOR
BRD:BRD-K45245728-335-01-4	LTB4R (1241)	-0.373205626946	-0.242168318287	0.627995864677538	0.778216675449653	0.56775094046081	REP.PRIMARY	2.5	URSODEOXYCHOLYLTAURINE		CHOLESTEROL INHIBITOR
BRD:BRD-K37203094-001-02-5	LTB4R (1241)	-0.373205626946	-0.854343144486	0.62748762492089	0.778626534720684	0.568166596275831	REP.PRIMARY	2.5	1-HEXADECANOL
BRD:BRD-K54936858-001-01-6	LTB4R (1241)	-0.373205626946	-0.575277302798	0.62732584574408	0.778756883283528	0.568298858917327	REP.PRIMARY	2.5	DMP-777	MPO	ELASTASE INHIBITOR
BRD:BRD-K88560311-011-06-3	LTB4R (1241)	-0.373205626946	-1.32330100499	0.627224780781624	0.778838285123069	0.56838147339201	REP.PRIMARY	2.5	RUCAPARIB	PARP1, PARP2	PARP INHIBITOR
BRD:BRD-K00005244-001-01-9	LTB4R (1241)	-0.373205626946	-1.63699933724439	0.625217425060277	0.780450620732021	0.570020581618367	REP.1M	2.5	CCT196969		RAF INHIBITOR
BRD:BRD-K89306950-001-12-5	LTB4R (1241)	-0.373205626946	-0.56994134703	0.622615239402815	0.782528123241188	0.572140381796945	REP.PRIMARY	2.5	ML130		NOD1 INHIBITOR
BRD:BRD-K01174345-001-01-9	LTB4R (1241)	-0.373205626946	-0.277739904302	0.622283304125418	0.782792111231809	0.572410379657978	REP.PRIMARY	2.5	ANAMORELIN	GHSR	GROWTH HORMONE SECRETAGOGUE RECEPTOR AGONIST
BRD:BRD-K00004672-001-01-9	LTB4R (1241)	-0.373205626946	-0.218861810196433	0.621940147659215	0.78306478194951	0.572689409228119	REP.1M	2.5	BRINCIDOFOVIR		ANTIVIRAL
BRD:BRD-K00003267-003-01-9	LTB4R (1241)	-0.373205626946	-4.11909680564963	0.621696958908248	0.783257870234469	0.572887093614312	REP.1M	2.5	OMBRABULIN		TUBULIN POLYMERIZATION INHIBITOR
BRD:BRD-K05181084-003-03-7	LTB4R (1241)	-0.373205626946	-0.3973637865	0.621480601646311	0.783429551253551	0.573062926148716	REP.PRIMARY	2.5	NGB-2904	DRD3	DOPAMINE RECEPTOR ANTAGONIST
BRD:BRD-K77258318-001-04-6	LTB4R (1241)	-0.373205626946	0.109423887578	0.620989305490187	0.783819036810675	0.573462057261946	REP.PRIMARY	2.5	LACTULOSE		LAXATIVE
BRD:BRD-K23363278-001-02-1	LTB4R (1241)	-0.373205626946	-1.8617483016	0.620793321645774	0.783974267307292	0.573621220066686	REP.PRIMARY	2.5	CYT-997	TUBB	TUBULIN POLYMERIZATION INHIBITOR
BRD:BRD-K47084954-001-02-9	LTB4R (1241)	-0.373205626946	-0.266832745897511	0.620599024374342	0.784128083252739	0.573778982069955	REP.1M	2.5	PF-06651600		JAK INHIBITOR
BRD:BRD-K26634012-001-04-9	LTB4R (1241)	-0.373205626946	-1.73025499432	0.62054600036108	0.784170046250089	0.573822030180011	REP.PRIMARY	2.5	TILMICOSIN		BACTERIAL 50S RIBOSOMAL SUBUNIT INHIBITOR
BRD:BRD-K00003272-001-01-9	LTB4R (1241)	-0.373205626946	-0.0484414670041733	0.619885341349533	0.784692400613114	0.574358200276406	REP.1M	2.5	DEXTROROTATION-NIMORAZOLE-PHOSPHATE-ESTER		ANTIINFECTIVE DRUG
BRD:BRD-K00003275-001-01-9	LTB4R (1241)	-0.373205626946	-0.961915615478078	0.618402822492386	0.78586127855586	0.575560070100489	REP.1M	2.5	LIFIRAFENIB		RAF INHIBITOR
BRD:BRD-K01029106-001-02-9	LTB4R (1241)	-0.373205626946	-0.267324315567103	0.618228996574848	0.785998032945412	0.575700872798026	REP.1M	2.5	CHROMIUM-PICOLINATE		CHELATING AGENT, INSULIN SENSITIZER	PICOLINIC-ACID
BRD:BRD-K01029106-001-02-9	LTB4R (1241)	-0.373205626946	-0.267324315567103	0.618228996574848	0.785998032945412	0.575700872798026	REP.1M	2.5	PICOLINIC-ACID		CHELATING AGENT, INSULIN SENSITIZER	PICOLINIC-ACID
BRD:BRD-K14762862-001-01-9	LTB4R (1241)	-0.373205626946	-0.329622304658	0.617817184098435	0.786321770671956	0.576034351977509	REP.PRIMARY	2.5	I-BZA
BRD:BRD-K97883416-001-01-4	LTB4R (1241)	-0.373205626946	-0.424011027181	0.617271335885207	0.786750340256992	0.576476159761006	REP.PRIMARY	2.5	BMS-626529		HIV ATTACHMENT INHIBITOR
BRD:BRD-K00003516-057-01-9	LTB4R (1241)	-0.373205626946	-0.739161476806248	0.616720510465882	0.78718219744269	0.576921752351984	REP.1M	2.5	EMAMECTIN		GABA RECEPTOR AGONIST
BRD:BRD-K44771174-066-01-0	LTB4R (1241)	-0.373205626946	-1.00374503865	0.616320933518677	0.787495083734919	0.577244838971387	REP.PRIMARY	2.5	IBUTAMOREN	GHR, GHSR	GROWTH HORMONE SECRETAGOGUE RECEPTOR AGONIST
BRD:BRD-K24048528-001-01-7	LTB4R (1241)	-0.373205626946	-0.244315243418	0.616309441493705	0.787504077656565	0.577254129198963	REP.PRIMARY	2.59	ABIRATERONE-ACETATE	CYP17A1	ANDROGEN BIOSYNTHESIS INHIBITOR
BRD:BRD-K35329391-334-01-7	LTB4R (1241)	-0.373205626946	-1.21954759923	0.615353149987741	0.788251546652567	0.578026830240562	REP.PRIMARY	2.5	GZD824	ABL1, BCR	BCR-ABL KINASE INHIBITOR
BRD:BRD-K40581315-034-02-9	LTB4R (1241)	-0.373205626946	-0.284213327121662	0.615208301349207	0.788364602167692	0.578143806724788	REP.1M	2.5	BUTABINDIDE	TPP2	TRIPEPTIDYL PEPTIDASE INHIBITOR
BRD:BRD-K41256143-001-12-7	LTB4R (1241)	-0.373205626946	-0.494808129461	0.613493636995244	0.789699662761956	0.57952725963654	REP.PRIMARY	2.5	DEHYDROEPIANDROSTERONE	ESR1, ESR2, G6PD, GABRA1, GABRA2, GABRA3, GABRA4, GABRA5, GABRA6, GABRB1, GABRB2, GABRB3, GABRD, GABRE, GABRG1, GABRG2, GABRG3, GABRP, GABRQ, GRIN1, GRIN2A, GRIN2B, GRIN2C, GRIN2D, GRIN3A, GRIN3B, HSD17B1, NR1I2, NR1I3, PPARA, SIGMAR1, SULT2A1, SULT2B1	PROTEIN SYNTHESIS STIMULANT
BRD:BRD-K48905682-001-11-1	LTB4R (1241)	-0.373205626946	-0.345785230109471	0.613144741327838	0.789970585643554	0.579808475133226	REP.1M	2.5	MADRASIN		CELL SPLICING INHIBITOR
BRD:BRD-K00003340-300-01-9	LTB4R (1241)	-0.373205626946	-0.255513076601611	0.612901644741267	0.790159207928029	0.580004357893003	REP.1M	2.5	JPH203		SOLUTE CARRIER FAMILY MEMBER INHIBITOR
BRD:BRD-K36270037-001-01-7	LTB4R (1241)	-0.373205626946	-0.118100566516	0.612406369373561	0.790543128963053	0.580403297116627	REP.PRIMARY	2.5	ESCULIN		ANTIOXIDANT
BRD:BRD-K19761926-001-03-6	LTB4R (1241)	-0.373205626946	-0.715812467579	0.611489454309552	0.791252581207927	0.581141352214636	REP.PRIMARY	2.45	EPLERENONE	NR3C2	CYTOCHROME P450 INHIBITOR
BRD:BRD-K00003289-001-01-9	LTB4R (1241)	-0.373205626946	0.133457757153935	0.611465796880786	0.791270863386834	0.581160386102527	REP.1M	2.5	TECADENOSON	ADORA1	ADENOSINE RECEPTOR AGONIST
BRD:BRD-K12184916-001-15-4	LTB4R (1241)	-0.373205626946	-1.59858274675	0.611431646535345	0.791297252374275	0.581187861425606	REP.PRIMARY	2.5	NVP-BEZ235	ATR, MTOR, PIK3CA, PIK3CD, PIK3CG	MTOR INHIBITOR, PI3K INHIBITOR
BRD:BRD-A95602221-003-02-1	LTB4R (1241)	-0.373205626946	-1.10000456132	0.6113539855288	0.791357254581047	0.581250339410601	REP.PRIMARY	2.5	CELIPROLOL	ADRA2A, ADRB1, ADRB2	ADRENERGIC RECEPTOR ANTAGONIST
BRD:BRD-K00003328-001-01-9	LTB4R (1241)	-0.373205626946	-0.074878556477017	0.611172367058379	0.791497528577479	0.581396432292929	REP.1M	2.5	MADECASSOSIDE		ANTI-INFLAMMATORY AGENT
BRD:BRD-K42497885-001-01-1	LTB4R (1241)	-0.373205626946	-1.58628454469	0.610991806047094	0.791636919896559	0.581541648903578	REP.PRIMARY	2.5	SATRAPLATIN		DNA ALKYLATING AGENT
BRD:BRD-K89055274-048-22-7	LTB4R (1241)	-0.373205626946	-0.988792655918	0.610752556850732	0.791821516694446	0.581734026252106	REP.PRIMARY	2.5	ALVERINE	HTR1A	MUSCLE RELAXANT
BRD:BRD-K94780074-001-06-7	LTB4R (1241)	-0.373205626946	-0.436200341482	0.610449687625251	0.792055035258431	0.581977495397217	REP.PRIMARY	2.5	S-NITROSOGLUTATHIONE	PTPN1	NITRIC OXIDE STIMULANT
BRD:BRD-K46585355-001-14-3	LTB4R (1241)	-0.373205626946	-0.292443137323	0.609913646300697	0.792467882034463	0.58240823008622	REP.PRIMARY	2.5	ACETYLSALICYLSALICYLIC-ACID		CYCLOOXYGENASE INHIBITOR
BRD:BRD-A47494775-003-11-3	LTB4R (1241)	-0.373205626946	-0.178585476544	0.609531413567504	0.79276191626137	0.582715235305454	REP.PRIMARY	2.5	DIPIVEFRINE	ACHE, ADRA1A, ADRA2A, ADRB2, BCHE	ADRENERGIC RECEPTOR AGONIST
BRD:BRD-K20468903-001-01-6	LTB4R (1241)	-0.373205626946	-1.43173246597	0.609530728026242	0.792762443353493	0.582715785822536	REP.PRIMARY	2.49997	BNC105		TUBULIN POLYMERIZATION INHIBITOR
BRD:BRD-K67536197-003-11-4	LTB4R (1241)	-0.373205626946	-2.90668451072	0.609048101312844	0.7931332865838	0.583103263628468	REP.PRIMARY	2.5	CYCLOCYTIDINE		DNA SYNTHESIS INHIBITOR, RNA SYNTHESIS INHIBITOR
BRD:BRD-K49945136-001-10-0	LTB4R (1241)	-0.373205626946	-0.83925184956	0.609004840679291	0.793166504606184	0.583137986667368	REP.PRIMARY	2.5	GR-113808	HTR4	SEROTONIN RECEPTOR ANTAGONIST
BRD:BRD-A03359064-001-02-3	LTB4R (1241)	-0.373205626946	-0.290617597432	0.608864115488464	0.793274535624616	0.583250929331412	REP.PRIMARY	2.5	ICI-89406	ADRB1, ADRB2	ADRENERGIC RECEPTOR ANTAGONIST
BRD:BRD-K15318383-201-01-5	LTB4R (1241)	-0.373205626946	-0.515003174287	0.608537752641349	0.793524923118496	0.583512801160728	REP.PRIMARY	2.5	AMMONIUM-GLYCYRRHIZINATE	HSD11B1, HSD11B2, SLCO1B1, SLCO1B3	THROMBIN INHIBITOR
BRD:BRD-K34870043-001-01-8	LTB4R (1241)	-0.373205626946	-0.732611620619	0.608435011093578	0.793603702911949	0.583595223340746	REP.PRIMARY	2.5	ADOPRAZINE	DRD2, HTR1A	DOPAMINE RECEPTOR ANTAGONIST, SEROTONIN RECEPTOR AGONIST
BRD:BRD-A86354194-002-01-7	LTB4R (1241)	-0.373205626946	0.304302612304	0.608263997827108	0.793734785017882	0.58373239688902	REP.PRIMARY	2.5	L-(+)-RHAMNOSE-MONOHYDRATE
BRD:BRD-K46531780-003-19-7	LTB4R (1241)	-0.373205626946	-1.79450697465508	0.607225074987986	0.794529866213873	0.584565253965457	REP.1M	2.5	METHYLBENZETHONIUM-CHLORIDE		OTHER ANTIBIOTIC
BRD:BRD-A02990301-003-06-6	LTB4R (1241)	-0.373205626946	-1.21301896501	0.606701712315594	0.794929576926992	0.584984494625873	REP.PRIMARY	2.5	LOFEXIDINE	ADRA2A	ADRENERGIC RECEPTOR AGONIST
BRD:BRD-K29313239-005-10-9	LTB4R (1241)	-0.373205626946	-0.266065126941017	0.606310014488058	0.795228373696192	0.585298127088184	REP.1M	2.5	4-DAMP	CHRM1, CHRM2, CHRM3, CHRM4, CHRM5	CHOLINERGIC RECEPTOR ANTAGONIST
BRD:BRD-A56613951-004-01-1	LTB4R (1241)	-0.373205626946	-0.346084699391	0.605136545262535	0.796121700236669	0.586237019903867	REP.PRIMARY	2.64252	VALETHAMATE	CHRM1, CHRM4, CHRM5	ACETYLCHOLINE RECEPTOR ANTAGONIST
BRD:BRD-K12742203-003-01-7	LTB4R (1241)	-0.373205626946	-0.390208858926	0.604729677590477	0.796430798651909	0.586562309022203	REP.PRIMARY	2.5122	MOXAVERINE		PHOSPHODIESTERASE INHIBITOR
BRD:BRD-K42981054-001-01-9	LTB4R (1241)	-0.373205626946	-0.197350284812	0.603821119164173	0.797119850493842	0.587288242893426	REP.PRIMARY	2.5	MIBAMPATOR	GRIA1	GLUTAMATE RECEPTOR MODULATOR
BRD:BRD-K02965577-001-03-4	LTB4R (1241)	-0.373205626946	-0.231900825526	0.603303013152084	0.797512052775139	0.587701926476698	REP.PRIMARY	0.25	SECALCIFEROL	VDR	VITAMIN D RECEPTOR AGONIST
BRD:BRD-K35586044-003-15-4	LTB4R (1241)	-0.373205626946	-0.257171302982	0.603169835486469	0.797612781717561	0.587808229799345	REP.PRIMARY	2.5	YOHIMBINE	ADRA2A, ADRA2B, ADRA2C, DRD2, DRD3, HTR1A, HTR1B, HTR1D, HTR1E, HTR1F, HTR2A, HTR2B, HTR2C, HTR5A, HTR7, KCNJ1, KCNJ10, KCNJ11, KCNJ12, KCNJ14, KCNJ15, KCNJ8	ADRENERGIC RECEPTOR ANTAGONIST
BRD:BRD-K44067360-001-30-3	LTB4R (1241)	-0.373205626946	-0.914002593517	0.60253864702437	0.798089706011825	0.588311866332089	REP.PRIMARY	2.5	FLUFENAMIC-ACID	AKR1C3, ANO1, AR, GJA1, GJA10, GJA3, GJA4, GJA5, GJA8, GJA9, GJB1, GJB2, GJB3, GJB4, GJB5, GJB6, GJB7, GJC1, GJC2, GJC3, GJD2, GJD3, GJD4, GJE1, PANX1, PANX2, PANX3, PKD2L1, PTGS1, PTGS2, TRPC5, TRPM2, TRPM5	CHLORIDE CHANNEL BLOCKER
BRD:BRD-K06273313-001-07-9	LTB4R (1241)	-0.373205626946	-0.404722645809	0.600774305892827	0.799418684657165	0.589718073647698	REP.PRIMARY	2.5	E-64	CTSS	CALPAIN INHIBITOR, CYSTEINE PROTEASE INHIBITOR
BRD:BRD-K77251551-304-02-9	LTB4R (1241)	-0.373205626946	-0.64298735244	0.600419069975276	0.799685525947559	0.590000919760852	REP.PRIMARY	2.5	SODIUM-PICOSULFATE
BRD:BRD-A47790386-001-03-6	LTB4R (1241)	-0.373205626946	-1.07049537846	0.600286164703628	0.799785296479879	0.590106717406425	REP.PRIMARY	2.61	BALOFLOXACIN		BACTERIAL DNA GYRASE INHIBITOR
BRD:BRD-K61642990-001-01-0	LTB4R (1241)	-0.373205626946	-0.794110100981	0.599170937853856	0.80062112589622	0.590993961219491	REP.PRIMARY	2.5	FERB-033	ERBB2	EGFR INHIBITOR
BRD:BRD-K97197005-001-03-2	LTB4R (1241)	-0.373205626946	-0.511048237044	0.599010226007666	0.800741374688635	0.591121742828661	REP.PRIMARY	2.5	GESTODENE		CONTRACEPTIVE AGENT
BRD:BRD-K32744045-001-31-2	LTB4R (1241)	-0.373205626946	-2.18785962695	0.597483811199733	0.801880973308534	0.592334437204148	REP.PRIMARY	2.5	DISULFIRAM	ALDH2, DBH	ALDEHYDE DEHYDROGENASE INHIBITOR, DNA METHYLTRANSFERASE INHIBITOR, TRPV AGONIST
BRD:BRD-K12885236-001-02-7	LTB4R (1241)	-0.373205626946	-0.705770115421	0.596951619680837	0.802277236222258	0.59275684395826	REP.PRIMARY	2.5	DAPIVIRINE	CYP3A4, CYP3A5	NON-NUCLEOSIDE REVERSE TRANSCRIPTASE INHIBITOR
BRD:BRD-K41262162-303-11-9	LTB4R (1241)	-0.373205626946	-1.33716387866333	0.596718728842392	0.802450471149914	0.592941626598749	REP.1M	2.5	DHBP		RYANODINE RECEPTOR BLOCKER
BRD:BRD-A30815329-001-10-5	LTB4R (1241)	-0.373205626946	0.469776847698	0.596333088621383	0.80273709732096	0.593247517561043	REP.PRIMARY	2.5	FELODIPINE	CACNA1C, CACNA1D, CACNA1F, CACNA1H, CACNA1S, CACNA2D1, CACNA2D2, CACNB2, CALM1, CFTR, NR3C2, PDE1A, PDE1B, TNNC1, TNNC2	CALCIUM CHANNEL BLOCKER
BRD:BRD-A84687895-001-03-2	LTB4R (1241)	-0.373205626946	-0.438906170229	0.596304650463941	0.80275822252723	0.593270070468039	REP.PRIMARY	2.5	NILVADIPINE	CACNA1C, CACNA1D, CACNA1S, CACNA2D1, CACNA2D3, CACNB2	CALCIUM CHANNEL BLOCKER
BRD:BRD-K07359318-001-03-9	LTB4R (1241)	-0.373205626946	-0.330117868833	0.595959964484687	0.803014147279742	0.593543376835002	REP.PRIMARY	2.45	BENFOTIAMINE	AGER	ANTIOXIDANT
BRD:BRD-K58937086-001-01-4	LTB4R (1241)	-0.373205626946	-0.916447222879	0.595944444069235	0.803025665581749	0.593555681141873	REP.PRIMARY	2.5	GLUTATHIONE-MONOISOPROPYL-ESTER		LIPID PEROXIDASE INHIBITOR
BRD:BRD-A30655177-001-14-0	LTB4R (1241)	-0.373205626946	-1.08973322505	0.595932886297664	0.803034242749919	0.593564843821133	REP.PRIMARY	2.5	LFM-A13	BTK	BRUTON'S TYROSINE KINASE (BTK) INHIBITOR
BRD:BRD-A87130939-001-07-9	LTB4R (1241)	-0.373205626946	-0.751760097185	0.595834445208115	0.803107286670678	0.593642881207993	REP.PRIMARY	2.5	MASOPROCOL	ALOX5	LIPOXYGENASE INHIBITOR
BRD:BRD-K95921201-001-14-6	LTB4R (1241)	-0.373205626946	-0.522404416635	0.595561056688616	0.803310044600427	0.593859567783745	REP.PRIMARY	2.5	RESERPINE	SLC18A1, SLC18A2	VESICULAR MONOAMINE TRANSPORTER INHIBITOR
BRD:BRD-K00003495-001-01-9	LTB4R (1241)	-0.373205626946	-0.304005439209256	0.59520241514886	0.803575811607694	0.594143742656189	REP.1M	2.5	BALOXAVIR-MARBOXIL		ENDONUCLEASE INHIBITOR
BRD:BRD-K42898655-001-01-8	LTB4R (1241)	-0.373205626946	-0.479292013891	0.595111324089795	0.803643274058889	0.594215905026263	REP.PRIMARY	2.5	TEMSIROLIMUS	MTOR	MTOR INHIBITOR
BRD:BRD-K64994968-001-32-5	LTB4R (1241)	-0.373205626946	-0.744984926368	0.592747333912628	0.805388476537548	0.596086547796444	REP.PRIMARY	2.5	PROGESTERONE	CATSPER1, CATSPER2, CATSPER3, CATSPER4, CYP17A1, ESR1, NR3C2, OPRK1, PGR, TRPC5	PROGESTERONE RECEPTOR AGONIST
BRD:BRD-K06644925-001-03-0	LTB4R (1241)	-0.373205626946	-0.662526079492	0.591419860689752	0.806363781665394	0.597135214557207	REP.PRIMARY	2.5	OLEAMIDE	HTR7, PLA2G2A	CANNABINOID RECEPTOR AGONIST
BRD:BRD-K88143662-001-01-5	LTB4R (1241)	-0.373205626946	-0.384305060969	0.591166096012338	0.806549841563143	0.597335537262044	REP.PRIMARY	2.5	METHARBITAL	CHRNA4, CHRNA7, GABRA1, GABRA2, GABRA3, GABRA4, GABRA5, GABRA6, GABRB1, GABRB2, GABRB3, GABRD, GABRE, GABRG1, GABRG2, GABRG3, GABRP, GABRQ, GRIA2, GRIK2	GABA RECEPTOR MODULATOR
BRD:BRD-K55703048-001-07-7	LTB4R (1241)	-0.373205626946	-0.974142790029	0.59114846255765	0.806562765825281	0.597349455454559	REP.PRIMARY	2.5	LATREPIRDINE	HRH1, HTR6	GLUTAMATE RECEPTOR ANTAGONIST
BRD:BRD-K00003467-001-01-9	LTB4R (1241)	-0.373205626946	0.113960895259928	0.591029625680377	0.806649850658954	0.597443248305977	REP.1M	2.5	TEMANOGREL		SEROTONIN RECEPTOR ANTAGONIST
BRD:BRD-K00005339-001-01-9	LTB4R (1241)	-0.373205626946	-0.119765662279921	0.590780199397615	0.806832545203597	0.597640076858302	REP.1M	2.5	A-381393		DOPAMINE RECEPTOR ANTAGONIST
BRD:BRD-K27335680-001-10-0	LTB4R (1241)	-0.373205626946	-0.719177080824	0.590672130349463	0.806911664575762	0.597725343026651	REP.PRIMARY	2.5	RHEIN	HSP90AA1
BRD:BRD-M29182745-001-01-4	LTB4R (1241)	-0.373205626946	-0.24359608741	0.589989014068021	0.80741127269753	0.598264126557001	REP.PRIMARY	2.5	AMMONIUM-LACTATE	HCAR1
BRD:BRD-K01109406-001-03-7	LTB4R (1241)	-0.373205626946	-0.588665447592	0.589839820626386	0.807520269716762	0.598381753208147	REP.PRIMARY	2.5	NITISINONE	HPD	HYDROXYPHENYLPYRUVATE DIOXYGENASE INHIBITOR
BRD:BRD-A72401848-001-02-2	LTB4R (1241)	-0.373205626946	-0.365500567511	0.589248715194673	0.807951701304866	0.598847634876587	REP.PRIMARY	2.55132	GADOTERIDOL		RADIOPAQUE MEDIUM
BRD:BRD-K71250460-001-02-9	LTB4R (1241)	-0.373205626946	-0.23115106260105	0.589124975014647	0.808041931965162	0.598945129623428	REP.1M	2.5	SUN-11602	FGFR1	FIBROBLAST GROWTH FACTOR MIMETIC
BRD:BRD-K90999434-004-02-9	LTB4R (1241)	-0.373205626946	-0.249763479433923	0.588841482633992	0.808248543660552	0.599168451923116	REP.1M	2.5	CCT-031374	CTNNB1	WNT SIGNALING INHIBITOR
BRD:BRD-K00003469-015-01-9	LTB4R (1241)	-0.373205626946	-0.104756167720061	0.587788529796457	0.809014613118774	0.599997420910902	REP.1M	2.5	LARAZOTIDE-ACETATE		TIGHT JUNCTION REGULATOR
BRD:BRD-K17026858-001-01-2	LTB4R (1241)	-0.373205626946	0.149029276581	0.586978397075082	0.809602594713707	0.600634688898795	REP.PRIMARY	2.5	PIBENZIMOL		DNA INHIBITOR
BRD:BRD-K00003247-001-01-9	LTB4R (1241)	-0.373205626946	-0.337038029571265	0.586826194911309	0.809712922563247	0.600754362804882	REP.1M	2.5	BICTEGRAVIR		HIV INTEGRASE INHIBITOR
BRD:BRD-K17075857-001-18-4	LTB4R (1241)	-0.373205626946	-0.441935711265	0.586205817671663	0.810162168536582	0.601241986078981	REP.PRIMARY	2.5	CHLOROXINE	OPRK1	OPIOID RECEPTOR ANTAGONIST
BRD:BRD-K25699529-003-01-1	LTB4R (1241)	-0.373205626946	-0.704627252389	0.586020303428198	0.810296367985148	0.601387749802356	REP.PRIMARY	2.5	TAPENTADOL	HTR3A, OPRD1, OPRK1, OPRM1, SLC6A2, SLC6A4	OPIOID RECEPTOR AGONIST
BRD:BRD-K00003152-001-01-9	LTB4R (1241)	-0.373205626946	0.235829937291179	0.585839599730137	0.810427025331727	0.601529710543002	REP.1M	2.5	AM211		PROSTAGLANDIN INHIBITOR
BRD:BRD-K75608666-001-08-3	LTB4R (1241)	-0.373205626946	-0.76148283186	0.584073125713368	0.811701043377065	0.602916249452725	REP.PRIMARY	2.5	HYDROXYTOLUIC-ACID
BRD:BRD-K00003509-001-01-9	LTB4R (1241)	-0.373205626946	-0.396498914296528	0.583742380195156	0.811938934627533	0.603175616229173	REP.1M	2.5	AZD1390		ATM KINASE INHIBITOR
BRD:BRD-K30421675-001-04-9	LTB4R (1241)	-0.373205626946	-1.26249395021192	0.583583957327346	0.812052809089504	0.603299822685411	REP.1M	2.5	JNJ-64619178		PROTEIN ARGININE N-METHYLTRANSFERASE INHIBITOR
BRD:BRD-K50938287-036-13-8	LTB4R (1241)	-0.373205626946	-0.195744655115	0.583140018494342	0.812371662990788	0.603647786209273	REP.PRIMARY	2.5	SUMATRIPTAN	HTR1A, HTR1B, HTR1D, HTR1E, HTR1F, HTR5A, HTR6, HTR7	SEROTONIN RECEPTOR AGONIST
BRD:BRD-A12230535-001-06-7	LTB4R (1241)	-0.373205626946	-0.228992049325	0.581008946879	0.813897170192006	0.605316245350134	REP.PRIMARY	2.5	NUTLIN-3	MDM2, TP53	MDM INHIBITOR
BRD:BRD-K01663662-003-20-2	LTB4R (1241)	-0.373205626946	-0.259442964434	0.580817909382866	0.814033510452805	0.605465659877656	REP.PRIMARY	2.5	DIPHENIDOL	CHRM1, CHRM2, CHRM3, CHRM4	ACETYLCHOLINE RECEPTOR AGONIST
BRD:BRD-K42221274-003-07-7	LTB4R (1241)	-0.373205626946	0.0343453486742	0.580151715633412	0.814508432643646	0.60598650871581	REP.PRIMARY	2.5	NNC-711	SIGMAR1, SLC6A1	GABA UPTAKE INHIBITOR
BRD:BRD-K08640512-003-02-3	LTB4R (1241)	-0.373205626946	-0.203150862322	0.579872342919551	0.814707349860666	0.606204839760316	REP.PRIMARY	2.5	RS-100329	ADRA1A, ADRA1D	ADRENERGIC RECEPTOR ANTAGONIST
BRD:BRD-K65359424-001-01-3	LTB4R (1241)	-0.373205626946	-0.590611864392	0.577989792205889	0.816043993976914	0.607674675709187	REP.PRIMARY	2.5	EGLUMETAD	GRM2, GRM3, GRM6, GRM8	GLUTAMATE RECEPTOR AGONIST
BRD:BRD-A57886255-001-01-1	LTB4R (1241)	-0.373205626946	0.0816937186395	0.577712100885125	0.816240606984788	0.607891284728966	REP.PRIMARY	2.5	GOLGICIDE-A	GBF1	ARF INHIBITOR
BRD:BRD-K48059230-003-03-9	LTB4R (1241)	-0.373205626946	-0.703336235583733	0.57711353613227	0.816663925010103	0.608358009062417	REP.1M	2.5	YM-298198-DESMETHYL	GRM1	GLUTAMATE RECEPTOR ANTAGONIST
BRD:BRD-K00003499-001-01-9	LTB4R (1241)	-0.373205626946	-3.82013297944844	0.576414338323302	0.817157580014595	0.608902894928398	REP.1M	2.5	ADAVIVINT		WNT PATHWAY INHIBITOR
BRD:BRD-K68558722-001-04-0	LTB4R (1241)	-0.373205626946	-0.00198452314779	0.576362033893363	0.817194472501072	0.608943642617023	REP.PRIMARY	2.5	DERACOXIB	PTGS2	CYCLOOXYGENASE INHIBITOR
BRD:BRD-K45152786-001-09-9	LTB4R (1241)	-0.373205626946	-0.898657977930958	0.576316503269287	0.817226583059718	0.608979111684714	REP.1M	2.5	MERBARONE	TOP2A	TOPOISOMERASE INHIBITOR
BRD:BRD-K00003327-001-01-9	LTB4R (1241)	-0.373205626946	-0.175807958510331	0.576177506201387	0.817324587509485	0.609087383953097	REP.1M	2.5	HYDROXYSAFFLOR-YELLOW-A		ANTITUMOR AGENT
BRD:BRD-K06753942-001-14-5	LTB4R (1241)	-0.373205626946	-0.441494691366	0.575907095434862	0.817515148133526	0.609297984215995	REP.PRIMARY	2.5	NOBILETIN	MAP2K1	MEK INHIBITOR
BRD:BRD-K77821588-364-01-2	LTB4R (1241)	-0.373205626946	0.286103649996	0.575741927630215	0.817631477359234	0.609426595422109	REP.PRIMARY	2.5	AZATADINE	HRH1	HISTAMINE RECEPTOR ANTAGONIST
BRD:BRD-K48812570-001-02-3	LTB4R (1241)	-0.373205626946	-0.23933514917	0.575665221387544	0.817685485308887	0.60948631804693	REP.PRIMARY	2.5	MACITENTAN	EDNRA, EDNRB	ENDOTHELIN RECEPTOR ANTAGONIST
BRD:BRD-K00003520-001-01-9	LTB4R (1241)	-0.373205626946	-0.00385606605575634	0.575541307454401	0.81777270889513	0.609582787721349	REP.1M	2.5	GLYCEROL-PHENYLBUTYRATE		SIGMA RECEPTOR LIGAND
BRD:BRD-K73585091-001-02-3	LTB4R (1241)	-0.373205626946	-0.109192350496	0.574702858063943	0.818362160008108	0.610235268667162	REP.PRIMARY	2.49999	GS-9620	TLR7	TOLL-LIKE RECEPTOR AGONIST
BRD:BRD-K38168441-001-03-7	LTB4R (1241)	-0.373205626946	-0.388982454559	0.573822811233846	0.818979475510642	0.610919615961025	REP.PRIMARY	2.42299	DABIGATRAN	F2	THROMBIN INHIBITOR
BRD:BRD-K79277568-003-04-7	LTB4R (1241)	-0.373205626946	-0.456238067219	0.57283673259451	0.819669493021697	0.611685804565407	REP.PRIMARY	2.5	METHOXYAMINE	APEX1	DNA REPAIR ENZYME INHIBITOR
BRD:BRD-K00003682-001-01-9	LTB4R (1241)	-0.373205626946	-0.240774317884168	0.571899997676712	0.82032334640517	0.612413056405718	REP.1M	2.5	IMIDUREA		OTHER ANTIBIOTIC
BRD:BRD-K00004316-003-01-9	LTB4R (1241)	-0.373205626946	-0.339305586185882	0.571403329741508	0.82066938212676	0.612798419012998	REP.1M	2.5	SSR180711	CHRNA7	ACETYLCHOLINE RECEPTOR AGONIST
BRD:BRD-A74765037-001-01-1	LTB4R (1241)	-0.373205626946	-0.223289502576	0.571294888279632	0.820744875479319	0.612882536691828	REP.PRIMARY	2.5	ESTRADIOL-BENZOATE	ESR1	CONTRACEPTIVE AGENT
BRD:BRD-M56276249-001-01-1	LTB4R (1241)	-0.373205626946	0.217351818507	0.57098764770593	0.820958650704923	0.61312082018052	REP.PRIMARY	2.5	BISMUTH(III)-TRIFLUOROMETHANESULFONATE		DIRECT SUBSTITUTION CATALYST
BRD:BRD-M02075109-001-01-1	LTB4R (1241)	-0.373205626946	-1.90291037406	0.570974742949123	0.82096762598423	0.613130827235596	REP.PRIMARY	2.5	CHROMANOL-(+/-)		POTASSIUM CHANNEL BLOCKER
BRD:BRD-K00610438-003-02-5	LTB4R (1241)	-0.373205626946	-0.447322705046	0.570642030664143	0.821198924036986	0.613388792807027	REP.PRIMARY	2.5	ALTANSERIN	HTR2A	SEROTONIN RECEPTOR ANTAGONIST
BRD:BRD-K86435560-001-01-0	LTB4R (1241)	-0.373205626946	-0.219176242356	0.570517563532212	0.821285400881611	0.613485278643565	REP.PRIMARY	2.5	PERCHLOZONE
BRD:BRD-K38905597-003-02-9	LTB4R (1241)	-0.373205626946	-0.882376582776433	0.570108238143315	0.821569593401025	0.613802512521684	REP.1M	2.5	SIS3	SMAD3, TGFBR1	SERINE/THREONINE KINASE INHIBITOR
BRD:BRD-A08079565-001-01-8	LTB4R (1241)	-0.373205626946	-0.934118027765	0.570060976322146	0.821602387578469	0.613839134141544	REP.PRIMARY	2.5	CDBA
BRD:BRD-K93208532-001-02-5	LTB4R (1241)	-0.373205626946	-0.175005542174	0.569769573131569	0.821804498365317	0.614064900544855	REP.PRIMARY	2.5	APREMILAST	PDE4A, PDE4B, PDE4C, PDE4D	PHOSPHODIESTERASE INHIBITOR
BRD:BRD-K84564571-001-02-4	LTB4R (1241)	-0.373205626946	0.18297438651	0.569615353352089	0.821911399863498	0.614184360800395	REP.PRIMARY	2.5	TELATINIB	KDR	KIT INHIBITOR, PDGFR TYROSINE KINASE RECEPTOR INHIBITOR, VEGFR INHIBITOR
BRD:BRD-K00004629-001-01-9	LTB4R (1241)	-0.373205626946	-0.152553151890281	0.569157916334389	0.82222823247192	0.61453860497387	REP.1M	2.5	PRALMORELIN		GROWTH HORMONE RELEASING PEPTIDE LIGAND AGONIST
BRD:BRD-A68281735-001-18-6	LTB4R (1241)	-0.373205626946	-0.0575993250757	0.568781023793479	0.822488995046403	0.6148303721365	REP.PRIMARY	0.25	REV-5901	ALOX5	LEUKOTRIENE RECEPTOR ANTAGONIST, LIPOXYGENASE INHIBITOR
BRD:BRD-K22520627-001-01-7	LTB4R (1241)	-0.373205626946	-0.135555541566	0.568719365330466	0.822531630697636	0.614878095546232	REP.PRIMARY	2.5	DVD-111
BRD:BRD-K00003188-046-01-9	LTB4R (1241)	-0.373205626946	0.134323279922453	0.568471889364003	0.822702686882036	0.615069616098124	REP.1M	2.5	CAPROMORELIN		GROWTH HORMONE SECRETAGOGUE RECEPTOR AGONIST
BRD:BRD-K38684403-001-05-4	LTB4R (1241)	-0.373205626946	-0.298518154232	0.568018509303002	0.823015779368291	0.615420381687558	REP.PRIMARY	2.5	ROXITHROMYCIN	ABCB1, MLNR	BACTERIAL 50S RIBOSOMAL SUBUNIT INHIBITOR
BRD:BRD-A95696066-003-13-8	LTB4R (1241)	-0.373205626946	-0.807470334322	0.566964169317187	0.823742454114435	0.616235575534968	REP.PRIMARY	2.5	NISOXETINE	SLC6A2, SLC6A3, SLC6A4	NOREPINEPHRINE REUPTAKE INHIBITOR
BRD:BRD-A67182178-001-01-7	LTB4R (1241)	-0.373205626946	-0.518182453069	0.566797973297451	0.823856818546707	0.616364009279325	REP.PRIMARY	2.5	TOLOXATONE	MAOA, MAOB	MONOAMINE OXIDASE INHIBITOR
BRD:BRD-K56156805-001-09-6	LTB4R (1241)	-0.373205626946	-0.697084042708	0.566604448237038	0.823989926660515	0.616513540028709	REP.PRIMARY	2.5	BENZNIDAZOLE		DNA SYNTHESIS INHIBITOR
BRD:BRD-A04447196-001-01-8	LTB4R (1241)	-0.373205626946	-0.302475241143	0.565519446245264	0.82473496101381	0.617351440428554	REP.PRIMARY	2.5	GEPEFRINE		ADRENERGIC RECEPTOR AGONIST
BRD:BRD-K00003532-001-01-9	LTB4R (1241)	-0.373205626946	-2.58740557199185	0.564519690528691	0.825419601781658	0.618122839900075	REP.1M	2.5	INARIGIVIR		ANTIVIRAL
BRD:BRD-K77428767-001-01-7	LTB4R (1241)	-0.373205626946	-0.226320514825	0.564362269059678	0.825527243197831	0.618244246134043	REP.PRIMARY	2.5	UNC0224	EHMT1, EHMT2	HISTONE LYSINE METHYLTRANSFERASE INHIBITOR
BRD:BRD-K17498618-344-02-6	LTB4R (1241)	-0.373205626946	-0.72024111448	0.563835723424258	0.825886963809602	0.61865021254729	REP.PRIMARY	2.5	BETAXOLOL	ADRB1, ADRB2, CHRNA2	ACETYLCHOLINE RECEPTOR ANTAGONIST, ADRENERGIC RECEPTOR ANTAGONIST	CISATRACURIUM
BRD:BRD-K17498618-344-02-6	LTB4R (1241)	-0.373205626946	-0.72024111448	0.563835723424258	0.825886963809602	0.61865021254729	REP.PRIMARY	2.5	CISATRACURIUM	ADRB1, ADRB2, CHRNA2	ACETYLCHOLINE RECEPTOR ANTAGONIST, ADRENERGIC RECEPTOR ANTAGONIST	CISATRACURIUM
BRD:BRD-K59339270-001-02-6	LTB4R (1241)	-0.373205626946	-0.383868403238	0.562748471889715	0.826628185695232	0.619487924352546	REP.PRIMARY	2.5	AH6809	PTGDR, PTGER1, PTGER2, PTGER3	PROSTANOID RECEPTOR ANTAGONIST
BRD:BRD-K96263742-001-14-8	LTB4R (1241)	-0.373205626946	-0.421268527856	0.562358782671753	0.826893342307183	0.619787991636145	REP.PRIMARY	2.5	GW-7647	PPARA	PPAR RECEPTOR AGONIST
BRD:BRD-K85554912-001-06-3	LTB4R (1241)	-0.373205626946	0.0328377452163	0.561902081639246	0.827203754010753	0.620139536778947	REP.PRIMARY	2.5	IVERMECTIN	CHRNA7, GABRB3, GLRA3, P2RX7	BENZODIAZEPINE RECEPTOR AGONIST
BRD:BRD-K20976221-001-12-0	LTB4R (1241)	-0.373205626946	0.200857788414181	0.561444557991716	0.827514355344659	0.620491582956812	REP.1M	2.5	NU-2058	CCNA2, CDK2	CYCLIN D INHIBITOR
BRD:BRD-K00003537-001-01-9	LTB4R (1241)	-0.373205626946	-0.353836396458174	0.561132414322022	0.8277260498481	0.620731689262781	REP.1M	2.5	CHLORPHENOXAMINE		HISTAMINE RECEPTOR ANTAGONIST
BRD:BRD-K71103788-003-12-0	LTB4R (1241)	-0.373205626946	-0.408926394122	0.560872718951551	0.8279020432007	0.620931404654145	REP.PRIMARY	2.5	DULOXETINE	HTR2A, HTR2C, HTR6, SLC6A2, SLC6A3, SLC6A4	NOREPINEPHRINE REUPTAKE INHIBITOR, SEROTONIN-NOREPINEPHRINE REUPTAKE INHIBITOR (SNRI), SEROTONINâNOREPINEPHRINE REUPTAKE INHIBITOR (SNRI)
BRD:BRD-A32269193-001-01-5	LTB4R (1241)	-0.373205626946	-0.184301120578	0.560819883042691	0.827937835096321	0.620972032234989	REP.PRIMARY	2.5	VGX-1027	TLR4	TUMOR NECROSIS FACTOR RECEPTOR ANTAGONIST
BRD:BRD-K44133266-001-10-0	LTB4R (1241)	-0.373205626946	-1.07515134396	0.560536235091799	0.82812989871705	0.621190110141437	REP.PRIMARY	2.5	SULBACTAM		BETA LACTAMASE INHIBITOR
BRD:BRD-K71480163-001-01-4	LTB4R (1241)	-0.373205626946	-0.761478317775	0.560532946606585	0.82813212458432	0.621192638140847	REP.PRIMARY	2.5	GDC-0068	AKT1, AKT2, AKT3, PRKG1	AKT INHIBITOR
BRD:BRD-K54863166-001-01-9	LTB4R (1241)	-0.373205626946	-0.00737703643272	0.560435197578088	0.828198278986143	0.621267778902695	REP.PRIMARY	2.69364	DARUSENTAN	EDNRA	ENDOTHELIN RECEPTOR ANTAGONIST
BRD:BRD-A92933783-050-01-6	LTB4R (1241)	-0.373205626946	-1.0171432244	0.559404346999274	0.828894912855855	0.622059840302025	REP.PRIMARY	2.5	SM-21	PGRMC1	SIGMA RECEPTOR ANTAGONIST
BRD:BRD-K00003122-001-01-9	LTB4R (1241)	-0.373205626946	0.0705210626329718	0.559177684001662	0.829047838013306	0.622233909213595	REP.1M	2.5	PRINOMASTAT		MATRIX METALLOPROTEASE INHIBITOR
BRD:BRD-A73679382-236-01-8	LTB4R (1241)	-0.373205626946	-0.672701554735	0.558849646380597	0.829268999022803	0.622485773306466	REP.PRIMARY	2.49998	MK-571	ABCC2, CYSLTR1	LEUKOTRIENE RECEPTOR ANTAGONIST
BRD:BRD-A17300716-001-01-5	LTB4R (1241)	-0.373205626946	-0.248127609836	0.557954487768929	0.829871550047664	0.62317272609852	REP.PRIMARY	2.5	DEHYDROACETIC-ACID
BRD:BRD-K19412355-001-01-0	LTB4R (1241)	-0.373205626946	-1.02295687842	0.556857406570958	0.83060810780239	0.624013957097759	REP.PRIMARY	2.5	SB-242235	HSPB1, MAPK14	P38 MAPK INHIBITOR
BRD:BRD-K31519811-001-02-2	LTB4R (1241)	-0.373205626946	-0.885042837251	0.556620368166936	0.830766974392762	0.624195617862271	REP.PRIMARY	2.5	PF-02545920	PDE10A	PHOSPHODIESTERASE INHIBITOR
BRD:BRD-K00021095-001-01-9	LTB4R (1241)	-0.373205626946	-0.762417019361758	0.556139818201411	0.83108874532802	0.624563793748429	REP.1M	2.5	PDD-00017273		PARG INHIBITOR
BRD:BRD-K90374350-001-09-2	LTB4R (1241)	-0.373205626946	0.0365141686811	0.556095629548424	0.831118313356854	0.624597641962527	REP.PRIMARY	2.5	CHLORQUINALDOL		OTHER ANTIBIOTIC
BRD:BRD-K00004641-001-01-9	LTB4R (1241)	-0.373205626946	-0.0539282171076751	0.555248852749941	0.831684261916669	0.625246034999816	REP.1M	2.5	PHA-543613		NICOTINIC RECEPTOR AGONIST
BRD:BRD-K78959463-001-13-2	LTB4R (1241)	-0.373205626946	-1.10689863151	0.555004144287626	0.831847582086743	0.625433330776586	REP.PRIMARY	2.5	FPL-64176	CACNA1C, CACNA1S	CALCIUM CHANNEL ACTIVATOR
BRD:BRD-K50813454-001-01-9	LTB4R (1241)	-0.373205626946	-0.351687128502	0.554922019425479	0.831902369486197	0.625496179536946	REP.PRIMARY	2.59283	AMFLUTIZOLE	XDH	XANTHINE OXIDASE INHIBITOR
BRD:BRD-A23418262-001-01-5	LTB4R (1241)	-0.373205626946	0.00572973860992	0.552577351258153	0.833461619318205	0.627288773995277	REP.PRIMARY	2.51909	FLOCTAFENINE	PTGS1, PTGS2	CYCLOOXYGENASE INHIBITOR
BRD:BRD-A41698174-003-12-0	LTB4R (1241)	-0.373205626946	-0.292390467997	0.55205614591281	0.833806939141126	0.627686801794477	REP.PRIMARY	2.49998	BACAMPICILLIN		BACTERIAL CELL WALL SYNTHESIS INHIBITOR
BRD:BRD-K00004741-001-01-9	LTB4R (1241)	-0.373205626946	-0.238268499865081	0.552009335363251	0.833837930099022	0.627722541443784	REP.1M	2.5	ESTRADIOL-3-O-SULFAMATE		STERYL SULFATASE INHIBITOR
BRD:BRD-K62277907-001-01-6	LTB4R (1241)	-0.373205626946	-0.893784184977	0.551423459598447	0.834225490023219	0.628169742762617	REP.PRIMARY	1.2	PYM50028		NEUROTROPHIC AGENT
BRD:BRD-A21858158-001-23-5	LTB4R (1241)	-0.373205626946	-0.359488596821	0.551052600729693	0.834470509502308	0.628452713519168	REP.PRIMARY	2.5	PRAZIQUANTEL		ANTHELMINTIC AGENT
BRD:BRD-K75911534-001-01-6	LTB4R (1241)	-0.373205626946	-0.509933986198	0.550987712057021	0.834513355892025	0.628502215989337	REP.PRIMARY	2.5	SU014813	KDR	PDGFR TYROSINE KINASE RECEPTOR INHIBITOR, VEGFR INHIBITOR
BRD:BRD-K26168087-001-09-7	LTB4R (1241)	-0.373205626946	-0.555592759025	0.550463982973734	0.83485891230117	0.628901667070679	REP.PRIMARY	2.5	MAGNOLOL	GABRA1, PPARG	PPAR RECEPTOR AGONIST
BRD:BRD-K00003225-003-01-9	LTB4R (1241)	-0.373205626946	-0.20758184916608	0.548514227465685	0.836141221485774	0.630387307100623	REP.1M	2.5	ELECLAZINE		LATE SODIUM CURRENT INHIBITOR
BRD:BRD-K32256160-001-01-9	LTB4R (1241)	-0.373205626946	-0.327960343096	0.547764192040278	0.836632768852895	0.630958199943948	REP.PRIMARY	2.5	SOLITHROMYCIN		PROTEIN SYNTHESIS INHIBITOR
BRD:BRD-K53734668-003-02-0	LTB4R (1241)	-0.373205626946	-0.249337082544	0.547537179456467	0.836781355619768	0.63113092550713	REP.PRIMARY	2.66	PRT062607	FGR, MAP3K9, SYK	SYK INHIBITOR
BRD:BRD-K73529671-001-04-5	LTB4R (1241)	-0.373205626946	-0.420831494824	0.547427581254696	0.836853059552054	0.631214303790381	REP.PRIMARY	2.5	TROXERUTIN		ANTIOXIDANT
BRD:BRD-K12079898-001-02-6	LTB4R (1241)	-0.373205626946	-0.668099623022	0.545732524482183	0.837959433219952	0.632502933165759	REP.PRIMARY	2.5	PD-160170	NPY1R	NEUROPEPTIDE RECEPTOR ANTAGONIST
BRD:BRD-K44825564-065-01-4	LTB4R (1241)	-0.373205626946	-0.494614587875	0.54548057150698	0.8381234671028	0.632694329718378	REP.PRIMARY	2.5	ZAPA
BRD:BRD-K53114651-001-12-7	LTB4R (1241)	-0.373205626946	-2.10114004738568	0.545177721159945	0.838320495008233	0.632924341005663	REP.1M	2.5	AZAGUANINE-8	PNP	PURINE ANTAGONIST
BRD:BRD-K00004747-001-01-9	LTB4R (1241)	-0.373205626946	0.0367609675229783	0.545021698014297	0.838421939534989	0.633042817662702	REP.1M	2.5	KME-4		PROSTAGLANDIN INHIBITOR
BRD:BRD-K02898090-001-02-7	LTB4R (1241)	-0.373205626946	-0.14581805056	0.544924786656622	0.83848492943358	0.633116400385196	REP.PRIMARY	2.5	KIFUNENSINE	MAN1B1, MAN2A1	MANNOSIDASE INHIBITOR
BRD:BRD-K13050303-001-18-1	LTB4R (1241)	-0.373205626946	0.0958495379247	0.544122949283363	0.839005492272354	0.633725006527511	REP.PRIMARY	2.5	URIDINE	LSM6, TYMP	DOPAMINE RECEPTOR AGONIST
BRD:BRD-A28301258-001-04-8	LTB4R (1241)	-0.373205626946	-2.09621025601	0.54355095449182	0.839376173042237	0.634158928307539	REP.PRIMARY	2.5	SALINOMYCIN
BRD:BRD-K00004647-001-01-9	LTB4R (1241)	-0.373205626946	-0.258823876439652	0.543045187761927	0.839703473881473	0.634542449233789	REP.1M	2.5	NB-001		ANTIVIRAL
BRD:BRD-K92723993-001-17-4	LTB4R (1241)	-0.373205626946	-0.380230922142344	0.542158765704616	0.840276069378182	0.635214259504625	REP.1M	2.5	IMATINIB	ABL1, CSF1R, DDR1, KIT, NTRK1, PDGFRA, PDGFRB, RET	BCR-ABL KINASE INHIBITOR, KIT INHIBITOR, PDGFR TYROSINE KINASE RECEPTOR INHIBITOR
BRD:BRD-K92723993-001-17-4	LTB4R (1241)	-0.373205626946	-0.380230922142344	0.542158765704616	0.840276069378182	0.635214259504625	REP.1M	2.5	IMATINIB	ABL1, CSF1R, DDR1, KIT, NTRK1, PDGFRA, PDGFRB, RET	BCR-ABL KINASE INHIBITOR, KIT INHIBITOR, PDGFR TYROSINE KINASE RECEPTOR INHIBITOR
BRD:BRD-K92723993-001-17-4	LTB4R (1241)	-0.373205626946	-0.380230922142344	0.542158765704616	0.840276069378182	0.635214259504625	REP.1M	2.5	IMATINIB	ABL1, CSF1R, DDR1, KIT, NTRK1, PDGFRA, PDGFRB, RET	BCR-ABL KINASE INHIBITOR, KIT INHIBITOR, PDGFR TYROSINE KINASE RECEPTOR INHIBITOR
BRD:BRD-K92723993-001-17-4	LTB4R (1241)	-0.373205626946	-0.380230922142344	0.542158765704616	0.840276069378182	0.635214259504625	REP.1M	2.5	IMATINIB	ABL1, CSF1R, DDR1, KIT, NTRK1, PDGFRA, PDGFRB, RET	BCR-ABL KINASE INHIBITOR, KIT INHIBITOR, PDGFR TYROSINE KINASE RECEPTOR INHIBITOR
BRD:BRD-K68544925-001-01-1	LTB4R (1241)	-0.373205626946	-0.281391449318	0.541687409162467	0.84058000853866	0.635571309570533	REP.PRIMARY	2.50001	AVATROMBOPAG	MPL	THROMBOPOIETIN RECEPTOR AGONIST
BRD:BRD-K45916615-066-02-5	LTB4R (1241)	-0.373205626946	-0.149426591391	0.541267690138951	0.840850336035875	0.635889135907522	REP.PRIMARY	2.5	DANOFLOXACIN		BACTERIAL DNA GYRASE INHIBITOR
BRD:BRD-K82118441-001-03-7	LTB4R (1241)	-0.373205626946	-0.610678472304	0.541043409057502	0.840994666758022	0.636058927737251	REP.PRIMARY	2.64688	PYRANTEL		ACETYLCHOLINE RECEPTOR AGONIST, NICOTINIC RECEPTOR AGONIST
BRD:BRD-K99149715-001-01-6	LTB4R (1241)	-0.373205626946	-0.246717789066	0.541016842916359	0.841011757159682	0.63607903768509	REP.PRIMARY	2.5	PLURISIN-1	SCD	STEAROYL-COA DESATURASE INHIBITOR	PLURISIN-1
BRD:BRD-K99149715-001-01-6	LTB4R (1241)	-0.373205626946	-0.246717789066	0.541016842916359	0.841011757159682	0.63607903768509	REP.PRIMARY	2.5	PLURISIN-#1	SCD	STEAROYL-COA DESATURASE INHIBITOR	PLURISIN-1
BRD:BRD-K73394555-237-01-1	LTB4R (1241)	-0.373205626946	-0.467057103297	0.540809000644367	0.841145424300721	0.636236355325402	REP.PRIMARY	2.5	OXOLINIC-ACID		BACTERIAL DNA GYRASE INHIBITOR
BRD:BRD-K65417056-003-10-1	LTB4R (1241)	-0.373205626946	-0.397732365927	0.540788517019242	0.841158593762275	0.636251858207906	REP.PRIMARY	2.5	MEPRYLCAINE		LOCAL ANESTHETIC
BRD:BRD-K18172896-001-02-5	LTB4R (1241)	-0.373205626946	-0.397473658347	0.539800324983179	0.841793091649043	0.636999476243774	REP.PRIMARY	2.5	ELTANOLONE	GABRA1, GABRB2, GABRG2	MEMBRANE INTEGRITY INHIBITOR
BRD:BRD-A03061970-003-07-3	LTB4R (1241)	-0.373205626946	-0.41029656863	0.539130797652267	0.842222050900373	0.637505688217493	REP.PRIMARY	2.5	ALIZAPRIDE	DRD2	DOPAMINE RECEPTOR ANTAGONIST
BRD:BRD-A85667082-001-12-7	LTB4R (1241)	-0.373205626946	-1.08514156755	0.538848352595229	0.842402785433078	0.637719160205267	REP.PRIMARY	2.5	FULVESTRANT	ESR1, ESR2, GPER1	ESTROGEN RECEPTOR ANTAGONIST
BRD:BRD-K78485176-001-07-8	LTB4R (1241)	-0.373205626946	-0.524904092949	0.538680673952057	0.842510018641059	0.637845870073025	REP.PRIMARY	2.5	OLMESARTAN-MEDOXOMIL	AGTR1	ANGIOTENSIN RECEPTOR ANTAGONIST
BRD:BRD-K34415467-003-13-0	LTB4R (1241)	-0.373205626946	-0.294395553285	0.536573440875004	0.843853626257278	0.639436873944195	REP.PRIMARY	2.5	TRIMETHOBENZAMIDE	DRD2	HISTAMINE RECEPTOR ANTAGONIST
BRD:BRD-K00003308-001-01-9	LTB4R (1241)	-0.373205626946	-0.0323866442940446	0.535926505091199	0.84426463928127	0.639924816169178	REP.1M	2.5	TD139		ANTI-INFLAMMATORY AGENT
BRD:BRD-K70088346-001-01-6	LTB4R (1241)	-0.373205626946	-0.245128583082	0.533642591927708	0.845710106408028	0.641645532288478	REP.PRIMARY	2.5	2-CHLORO-N6-CYCLOPENTYLADENOSINE	ADORA1, ADORA2A, ADORA2B, ADORA3	ADENOSINE RECEPTOR AGONIST
BRD:BRD-K13421763-001-06-2	LTB4R (1241)	-0.373205626946	0.245432858626	0.533095868215676	0.846054841775269	0.642057002112769	REP.PRIMARY	2.5	AMINOTHIAZOLE	NOS2	CYCLIN D INHIBITOR
BRD:BRD-K28343777-001-01-6	LTB4R (1241)	-0.373205626946	0.00126342600485	0.532518085945808	0.846418624641857	0.642491664883123	REP.PRIMARY	2.5	20-HYDROXYECDYSONE		ECDYSONE RECEPTOR MODULATOR
BRD:BRD-K39166528-001-01-0	LTB4R (1241)	-0.373205626946	-0.404369655341	0.532053228647501	0.846710908094239	0.642841239247368	REP.PRIMARY	2.5	ID-8
BRD:BRD-K38305202-001-17-4	LTB4R (1241)	-0.373205626946	-0.218187576553	0.531873003935145	0.846824130315738	0.642976736432038	REP.PRIMARY	2.5	DOMPERIDONE	DRD2, DRD3	DOPAMINE RECEPTOR ANTAGONIST
BRD:BRD-A53813595-001-01-8	LTB4R (1241)	-0.373205626946	-1.01877462578	0.531835427267784	0.846847730293288	0.643004985173691	REP.PRIMARY	2.5	PGL5001	MAPK10, MAPK8, MAPK9	JNK INHIBITOR
BRD:BRD-K26341917-001-01-3	LTB4R (1241)	-0.373205626946	0.350411112659	0.531671856327171	0.846950433726567	0.643127942556533	REP.PRIMARY	2.5	L-ERGOTHIONEINE		FREE RADICAL SCAVENGER
BRD:BRD-K46384285-001-02-9	LTB4R (1241)	-0.373205626946	-0.228622924356669	0.531557183926251	0.847022408331913	0.643214133687638	REP.1M	2.5	DSR-6434	TLR7	TOLL-LIKE RECEPTOR AGONIST
BRD:BRD-K79501723-001-04-6	LTB4R (1241)	-0.373205626946	-0.227384533271	0.530719716807688	0.847547392298252	0.643843376676367	REP.PRIMARY	2.5	CYCLIZINE	HRH1, SULT1E1	HISTAMINE RECEPTOR MODULATOR
BRD:BRD-K49783248-303-08-4	LTB4R (1241)	-0.373205626946	0.0673039148296	0.529628812780145	0.848229521222348	0.644662459625721	REP.PRIMARY	2.5	DECAMETHONIUM	ACHE, CHRNA2	ACETYLCHOLINE RECEPTOR AGONIST
BRD:BRD-K14109347-001-03-4	LTB4R (1241)	-0.373205626946	-2.7339798685	0.52946828166467	0.848329734661624	0.644782935561391	REP.PRIMARY	2.5	LY2603618	CHEK1	CHK INHIBITOR
BRD:BRD-K73589401-001-23-6	LTB4R (1241)	-0.373205626946	-0.118899365048	0.527798278827411	0.84936975273836	0.646035402786696	REP.PRIMARY	2.5	CORTICOSTERONE	HSD11B1, NCOA1, NR3C2	MINERALOCORTICOID RECEPTOR AGONIST
BRD:BRD-K97564742-050-32-7	LTB4R (1241)	-0.373205626946	0.210503318337	0.527481904475354	0.849566266074079	0.646272504317808	REP.PRIMARY	2.5	MEPYRAMINE	HRH1	HISTAMINE RECEPTOR ANTAGONIST
BRD:BRD-K59647213-001-10-5	LTB4R (1241)	-0.373205626946	-0.171422604459	0.527351316167252	0.849647332330695	0.646370355581348	REP.PRIMARY	2.5	LEVOCARNITINE	CRAT, CROT
BRD:BRD-A68509429-003-03-9	LTB4R (1241)	-0.373205626946	-0.617894524463	0.526959074408726	0.849890659966503	0.646664210565143	REP.PRIMARY	2.5	ETHYLNOREPINEPHRINE		BRONCHODILATOR
BRD:BRD-K00003352-003-01-9	LTB4R (1241)	-0.373205626946	-0.593591608264098	0.526451408641597	0.850205218955564	0.647044412716691	REP.1M	2.5	TETRACYCLINE		BACTERIAL 30S RIBOSOMAL SUBUNIT INHIBITOR
BRD:BRD-K33510429-001-03-1	LTB4R (1241)	-0.373205626946	-0.340928321514	0.526436586606658	0.850214396656473	0.647055511154302	REP.PRIMARY	2.5	VANILLYLACETONE
BRD:BRD-K00004694-001-01-9	LTB4R (1241)	-0.373205626946	-0.775993142866309	0.525179461005793	0.850991500390964	0.647996385941505	REP.1M	2.5	SULTAMICILLIN		ANTIBACTERIAL
BRD:BRD-K08078237-001-19-8	LTB4R (1241)	-0.373205626946	-1.26237532686	0.52507107377458	0.851058380773733	0.648077466355344	REP.PRIMARY	2.5	TETRANDRINE	SLC6A3	CALCIUM CHANNEL BLOCKER
BRD:BRD-K34122555-057-11-5	LTB4R (1241)	-0.373205626946	0.00678372135537	0.524438330752377	0.851448434867116	0.648550670569876	REP.PRIMARY	2.5	DENATONIUM-BENZOATE
BRD:BRD-K94441233-001-17-1	LTB4R (1241)	-0.373205626946	-1.25627891797	0.524015423370306	0.851708774212194	0.648866825995034	REP.PRIMARY	2.5	MEVASTATIN	HMGCR	HMGCR INHIBITOR
BRD:BRD-K57136142-001-02-4	LTB4R (1241)	-0.373205626946	-2.24162652494	0.523558268575831	0.85198987048314	0.649208475353172	REP.PRIMARY	2.5	CCT129202	AURKA, AURKB, AURKC	AURORA KINASE INHIBITOR
BRD:BRD-K06496777-003-02-9	LTB4R (1241)	-0.373205626946	-0.400689099425246	0.521393039014971	0.853316646308235	0.650825108135427	REP.1M	2.5	AT-1015	HTR2A	SEROTONIN RECEPTOR ANTAGONIST
BRD:BRD-K00003507-001-01-9	LTB4R (1241)	-0.373205626946	0.151789814620192	0.520738722598896	0.853716101983599	0.651313148857404	REP.1M	2.5	FARAMPATOR		IONOTROPIC GLUTAMATE RECEPTOR AGONIST
BRD:BRD-K91758890-001-10-0	LTB4R (1241)	-0.373205626946	0.0900400678168	0.519835796103252	0.854266202708323	0.65198624811024	REP.PRIMARY	2.5	4-HQN	PARP1	PARP INHIBITOR
BRD:BRD-K25837718-001-03-8	LTB4R (1241)	-0.373205626946	-0.990227650058	0.519154458847004	0.854680436104205	0.652493873961329	REP.PRIMARY	2.5	JOSAMYCIN		BACTERIAL 50S RIBOSOMAL SUBUNIT INHIBITOR
BRD:BRD-K47949423-001-03-1	LTB4R (1241)	-0.373205626946	0.0344479651214	0.519058401820532	0.854738776176391	0.652565420837395	REP.PRIMARY	2.56	MIRABEGRON	ADRB1, ADRB2, ADRB3	ADRENERGIC RECEPTOR AGONIST
BRD:BRD-K00003174-001-01-9	LTB4R (1241)	-0.373205626946	-3.49951229795738	0.518326895334228	0.855182570901197	0.653110114270438	REP.1M	2.5	SOBLIDOTIN		MICROTUBULE INHIBITOR
BRD:BRD-A62071884-001-04-6	LTB4R (1241)	-0.373205626946	-0.727044104679	0.517892704648282	0.85544558358325	0.653433287215991	REP.PRIMARY	2.5	SIGUAZODAN	PDE3A	PHOSPHODIESTERASE INHIBITOR
BRD:BRD-K34441861-003-07-0	LTB4R (1241)	-0.373205626946	-0.80292745209	0.517857627103427	0.855466818790073	0.653459391484785	REP.PRIMARY	2.47	MOEXIPRIL	ACE, ACE2	ANGIOTENSIN CONVERTING ENZYME INHIBITOR
BRD:BRD-A31521121-001-26-4	LTB4R (1241)	-0.373205626946	-0.134382987572	0.517301814999572	0.855803033529415	0.653872933466037	REP.PRIMARY	2.5	METHOCARBAMOL	CA1	MUSCLE RELAXANT
BRD:BRD-K13249881-001-02-3	LTB4R (1241)	-0.373205626946	-0.929839927121	0.515764593895804	0.856730344789711	0.655015830998675	REP.PRIMARY	2.5	PIPERAZINE	GABRB3	BENZODIAZEPINE RECEPTOR AGONIST
BRD:BRD-K12932420-001-02-3	LTB4R (1241)	-0.373205626946	-0.393131062225	0.514591499159583	0.857435472203415	0.655887176325887	REP.PRIMARY	2.5	YM-976	PDE4A	PHOSPHODIESTERASE INHIBITOR
BRD:BRD-K33141550-003-05-7	LTB4R (1241)	-0.373205626946	-0.274972849975	0.514128829230606	0.857712974691398	0.656230639095253	REP.PRIMARY	2.5	L-NAME	NOS3	NITRIC OXIDE SYNTHASE INHIBITOR
BRD:BRD-K00004668-001-01-9	LTB4R (1241)	-0.373205626946	-0.210400583969704	0.5131273755394	0.858312470183236	0.656973687691017	REP.1M	2.5	FRESELESTAT	CELA1, ELANE	ELASTASE INHIBITOR
BRD:BRD-A18579359-001-05-9	LTB4R (1241)	-0.373205626946	-0.0997277241486774	0.512258720239071	0.858831184540378	0.657617784171667	REP.1M	2.5	WISKOSTATIN	WASL	ACTIN RELATED PROTEIN INHIBITOR, NEURAL WISKOTT-ALDRICH SYNDROME PROTEIN INHIBITOR
BRD:BRD-K91900765-001-07-6	LTB4R (1241)	-0.373205626946	-0.553967991529	0.512121195710566	0.858913197537435	0.657719721147573	REP.PRIMARY	2.50003	VX-745	MAPK11, MAPK12, MAPK14	P38 MAPK INHIBITOR
BRD:BRD-K76205745-237-16-5	LTB4R (1241)	-0.373205626946	-0.38572982164	0.511836200582819	0.859083059880093	0.657930936429218	REP.PRIMARY	2.5	LOSARTAN	AGTR1	ANGIOTENSIN RECEPTOR ANTAGONIST
BRD:BRD-K90069354-001-03-7	LTB4R (1241)	-0.373205626946	-0.153061569726	0.511648936970294	0.859194602693224	0.658069698307467	REP.PRIMARY	2.5	ISOVALERAMIDE		ALCOHOL DEHYDROGENASE INHIBITOR
BRD:BRD-K00003279-001-01-9	LTB4R (1241)	-0.373205626946	-0.193126109414586	0.510017531660656	0.860164006105098	0.659277805283947	REP.1M	2.5	PF-06282999		MYELOPEROXIDASE INHIBITOR
BRD:BRD-K08924299-003-06-1	LTB4R (1241)	-0.373205626946	-0.806758356155	0.50814872732726	0.861269337034406	0.660660045643921	REP.PRIMARY	2.5	PALONOSETRON	HTR3A	SEROTONIN RECEPTOR ANTAGONIST
BRD:BRD-K00003466-001-01-9	LTB4R (1241)	-0.373205626946	0.0384060263390035	0.508087234682504	0.861305614722606	0.660705497870485	REP.1M	2.5	NELOTANSERIN		SEROTONIN RECEPTOR INVERSE AGONIST
BRD:BRD-K41104902-001-01-3	LTB4R (1241)	-0.373205626946	-0.979383931776	0.505561556020245	0.862790538354697	0.66257070222348	REP.PRIMARY	2.5	GSK2656157		PERK INHIBITOR
BRD:BRD-K00003151-001-01-9	LTB4R (1241)	-0.373205626946	-0.274704547311952	0.505025235917175	0.86310457714393	0.66296636006836	REP.1M	2.5	OLODANRIGAN		ANGIOTENSIN ANTAGONIST
BRD:BRD-K00004663-001-01-9	LTB4R (1241)	-0.373205626946	-0.546489974238555	0.504790395906275	0.863241945343706	0.663139562599152	REP.1M	2.5	TINAZOLINE		ADRENERGIC RECEPTOR AGONIST
BRD:BRD-K15196155-001-02-3	LTB4R (1241)	-0.373205626946	-0.0129488997285	0.504769075909724	0.863254412097177	0.663155285460415	REP.PRIMARY	2.5	IBC-293	HCAR3	HYDROXYCARBOXYLIC ACID RECEPTOR AGONIST
BRD:BRD-K87202646-001-32-6	LTB4R (1241)	-0.373205626946	0.0228201599789	0.504751666470266	0.863264591649333	0.66316812423411	REP.PRIMARY	2.5	ISONIAZID	CYP1A2, CYP2C19, CYP2C8, CYP2E1, CYP3A4	CYCLOOXYGENASE INHIBITOR, FABI INHIBITOR	PASINIAZID
BRD:BRD-K87202646-001-32-6	LTB4R (1241)	-0.373205626946	0.0228201599789	0.504751666470266	0.863264591649333	0.66316812423411	REP.PRIMARY	2.5	PASINIAZID	CYP1A2, CYP2C19, CYP2C8, CYP2E1, CYP3A4	CYCLOOXYGENASE INHIBITOR, FABI INHIBITOR	PASINIAZID
BRD:BRD-K00003514-342-01-9	LTB4R (1241)	-0.373205626946	-0.487586069788925	0.504716502432269	0.863285151136366	0.663194055860993	REP.1M	2.5	DIQUAFOSOL		PURINERGIC RECEPTOR ACTIVATOR
BRD:BRD-A92096630-001-02-8	LTB4R (1241)	-0.373205626946	-0.099482409127	0.504689226175455	0.863301097521844	0.663214170239196	REP.PRIMARY	2.5	SHIKIMIC-ACID
BRD:BRD-K23383398-001-09-9	LTB4R (1241)	-0.373205626946	-0.405273060172	0.503801737970305	0.863819314913773	0.663868429763136	REP.PRIMARY	2.5	T-0901317	NCOA1, NCOA2, NR1H2, NR1H3, NR1I2, RXRB	LXR AGONIST
BRD:BRD-A22380646-236-05-8	LTB4R (1241)	-0.373205626946	-0.359027414388	0.503386122865529	0.864061578422748	0.664174687896219	REP.PRIMARY	2.51	PANTOPRAZOLE	ATP4A	ATPASE INHIBITOR
BRD:BRD-K00004680-001-01-9	LTB4R (1241)	-0.373205626946	-0.409642792245566	0.502161273030575	0.864773991207132	0.665076755746215	REP.1M	2.5	BEVENOPRAN		OPIOID RECEPTOR ANTAGONIST
BRD:BRD-K61443506-239-01-6	LTB4R (1241)	-0.373205626946	-0.268298498016	0.502109904522576	0.864803818088432	0.665114570995328	REP.PRIMARY	2.5	ESOMEPRAZOLE	ATP4A	ATPASE INHIBITOR
BRD:BRD-K55696337-003-24-4	LTB4R (1241)	-0.373205626946	-1.05534615293	0.501867400801774	0.864944571641716	0.665293074023214	REP.PRIMARY	2.50002	TOPOTECAN	TOP1, TOP1MT	TOPOISOMERASE INHIBITOR
BRD:BRD-K40782193-003-02-9	LTB4R (1241)	-0.373205626946	-0.383112484351	0.501792059317065	0.86498828269887	0.66534852574632	REP.PRIMARY	2.5	QX-222		SODIUM CHANNEL BLOCKER
BRD:BRD-K67901620-001-02-0	LTB4R (1241)	-0.373205626946	-0.191526200922	0.501077241437317	0.865402564194011	0.665874496131358	REP.PRIMARY	2.5	AVASIMIBE	CES1	ACAT INHIBITOR
BRD:BRD-K70778732-003-26-7	LTB4R (1241)	-0.373205626946	-0.411687102034	0.500987835957302	0.865454324746731	0.665940263898351	REP.PRIMARY	2.5	TRAZODONE	ADRA1A, ADRA2A, HRH1, HTR1A, HTR2A, HTR2B, HTR2C, SLC6A4	ADRENERGIC RECEPTOR ANTAGONIST, SEROTONIN RECEPTOR ANTAGONIST, SEROTONIN REUPTAKE INHIBITOR
BRD:BRD-K76592088-001-02-1	LTB4R (1241)	-0.373205626946	-0.165958615748	0.500576023262154	0.8656925810789	0.666243147609047	REP.PRIMARY	2.5	3-CARBOXY-4-HYDROXYPHENYLGLYCINE-(R)	GRIN1, GRIN2A, GRIN2B, GRIN2C	GLUTAMATE RECEPTOR ANTAGONIST
BRD:BRD-K80129304-001-08-1	LTB4R (1241)	-0.373205626946	-0.169700639326	0.49964603927906	0.866229666677809	0.666926834345547	REP.PRIMARY	2.5	URACIL	DPYD, UCKL1
BRD:BRD-K24689407-001-06-3	LTB4R (1241)	-0.373205626946	-1.04891125274	0.499293226668656	0.866433075201312	0.667186097126688	REP.PRIMARY	2.5	3-BROMO-7-NITROINDAZOLE	NOS1, NOS2, NOS3	NITRIC OXIDE SYNTHASE INHIBITOR
BRD:BRD-K00003506-001-01-9	LTB4R (1241)	-0.373205626946	-0.125924126280204	0.499082729251392	0.866554342994703	0.667340751241077	REP.1M	2.5	RISDIPLAM		RNA SPLICING INHIBITOR
BRD:BRD-K39560679-001-01-1	LTB4R (1241)	-0.373205626946	-0.0821360453085	0.4989504300737	0.866630525846666	0.667437941418232	REP.PRIMARY	2.50001	ELUXADOLINE	OPRD1, OPRK1, OPRM1	OPIOID RECEPTOR AGONIST, OPIOID RECEPTOR ANTAGONIST, OPIOID RECEPTOR MODULATOR
BRD:BRD-K44993696-001-12-3	LTB4R (1241)	-0.373205626946	-0.316802314261	0.498915494860388	0.866650638370626	0.667463604245478	REP.PRIMARY	2.5	ATENOLOL-(-)		ADRENERGIC RECEPTOR ANTAGONIST
BRD:BRD-K45875383-001-01-2	LTB4R (1241)	-0.373205626946	-0.552814496219	0.498437918721268	0.866925395395019	0.667814364061445	REP.PRIMARY	2.5	XBD173	TSPO	BENZODIAZEPINE RECEPTOR LIGAND
BRD:BRD-K31731454-237-04-9	LTB4R (1241)	-0.373205626946	-0.30915409983626	0.498180525185301	0.867073332726879	0.668003362831069	REP.1M	2.5	PEMIROLAST	HRH1	MEDIATOR RELEASE INHIBITOR
BRD:BRD-K00004295-001-01-9	LTB4R (1241)	-0.373205626946	-0.468716265785637	0.497682982670589	0.867359008000785	0.668368606705198	REP.1M	2.5	NS-309	KCNN1, KCNN2, KCNN3, KCNN4	CALCIUM-ACTIVATED POTASSIUM CHANNEL ACTIVATOR
BRD:BRD-K34533029-001-08-5	LTB4R (1241)	-0.373205626946	0.196558200034	0.497107399442485	0.867689018842309	0.668790989998966	REP.PRIMARY	2.5	TYRPHOSTIN-AG-494	EGFR	EGFR INHIBITOR
BRD:BRD-A83650191-004-02-8	LTB4R (1241)	-0.373205626946	-0.814475432447	0.496516767495537	0.868027130679556	0.66922424973583	REP.PRIMARY	2.5	A61603	ADRA1A	ADRENERGIC RECEPTOR AGONIST
BRD:BRD-K12068470-001-02-5	LTB4R (1241)	-0.373205626946	-2.79218870617	0.495179461122732	0.868790712014235	0.670204612200411	REP.PRIMARY	2.36	LY2608204	GCK	GLUCOKINASE ACTIVATOR
BRD:BRD-K41445866-001-18-8	LTB4R (1241)	-0.373205626946	-0.33953242206	0.494668387976774	0.86908180623947	0.670579046178791	REP.PRIMARY	2.5	ALFAXALONE	GABBR1	BENZODIAZEPINE RECEPTOR AGONIST, CHLORIDE CHANNEL AGONIST
BRD:BRD-K44777625-001-03-5	LTB4R (1241)	-0.373205626946	-0.548252635857	0.493858769978532	0.869542129695446	0.671171950461123	REP.PRIMARY	2.5	FH1		HEPATOCYTE FUNCTION ENHANCER
BRD:BRD-K80267133-001-19-3	LTB4R (1241)	-0.373205626946	-0.504660581973	0.493355836732073	0.869827579674498	0.671540103635493	REP.PRIMARY	2.5	AMINOSALICYLATE	ALOX5, CHUK, PLA2G2E, PTGS1, PTGS2	CYCLOOXYGENASE INHIBITOR
BRD:BRD-K00003435-003-01-9	LTB4R (1241)	-0.373205626946	-0.340111207203846	0.491831725549334	0.870690274289982	0.672655035107191	REP.1M	2.5	AVEX-73		SIGMA RECEPTOR AGONIST
BRD:BRD-K14880289-001-02-2	LTB4R (1241)	-0.373205626946	0.33658822539	0.491717431114255	0.870754826537527	0.67273860029923	REP.PRIMARY	2.5	GW-501516	PPARA, PPARD	PPAR RECEPTOR AGONIST
BRD:BRD-K14385366-001-04-4	LTB4R (1241)	-0.373205626946	-0.306786314523	0.491428693441564	0.870917814298409	0.67294968027542	REP.PRIMARY	2.59	FG-4592	EGLN1, EGLN2, EGLN3	HYPOXIA INDUCIBLE FACTOR PROLYL HYDROXYLASE INHIBITOR
BRD:BRD-K67261995-001-11-7	LTB4R (1241)	-0.373205626946	-0.288649902046	0.491300558434283	0.870990104009317	0.673043339966799	REP.PRIMARY	2.5	IODIPAMIDE	ALB	RADIOPAQUE MEDIUM
BRD:BRD-K28824103-001-04-4	LTB4R (1241)	-0.373205626946	-0.497694369603	0.49109813075092	0.871104256661022	0.673191287710656	REP.PRIMARY	2.5	GENIPIN		CHOLERETIC AGENT
BRD:BRD-K28360340-001-08-3	LTB4R (1241)	-0.373205626946	-1.23543342807	0.491039826195925	0.87113712415984	0.673233896998811	REP.PRIMARY	2.31	TW-37	BCL2, BCL2L1, MCL1	BCL INHIBITOR
BRD:BRD-M29936662-001-02-0	LTB4R (1241)	-0.373205626946	-0.712292537623	0.490127588136112	0.871650702602756	0.673900356477155	REP.PRIMARY	2.5	CIS-ACPD	GRM2, GRM3, GRM6, GRM7, GRM8	GLUTAMATE RECEPTOR AGONIST
BRD:BRD-K95901403-001-04-5	LTB4R (1241)	-0.373205626946	-0.759809188855	0.489675288247647	0.87190487559113	0.674230650560325	REP.PRIMARY	2.5	XL-147	PIK3CA, PIK3CD, PIK3CG	PI3K INHIBITOR	XL147
BRD:BRD-K95901403-001-04-5	LTB4R (1241)	-0.373205626946	-0.759809188855	0.489675288247647	0.87190487559113	0.674230650560325	REP.PRIMARY	2.5	XL147	PIK3CA, PIK3CD, PIK3CG	PI3K INHIBITOR	XL147
BRD:BRD-K97963946-001-01-3	LTB4R (1241)	-0.373205626946	-0.442048175187	0.489670212205328	0.871907726355713	0.67423435681741	REP.PRIMARY	2.5	EMD-1214063	MET	HEPATOCYTE GROWTH FACTOR RECEPTOR INHIBITOR
BRD:BRD-K18816859-001-06-9	LTB4R (1241)	-0.373205626946	-0.536810243718068	0.48962889063634	0.871930931584737	0.674264527186347	REP.1M	2.5	L-694247	HTR1A, HTR1B, HTR1D	SEROTONIN RECEPTOR AGONIST
BRD:BRD-K06405316-001-04-9	LTB4R (1241)	-0.373205626946	-0.0442838851158121	0.488673632814345	0.872466664458895	0.674961771848665	REP.1M	2.5	CID-2745687	GPR35	G PROTEIN-COUPLED RECEPTOR ANTAGONIST
BRD:BRD-K54521836-001-02-1	LTB4R (1241)	-0.373205626946	-0.410608172565	0.487863361169002	0.872920008264723	0.675552855671429	REP.PRIMARY	2.5	THIODIGLYCOL
BRD:BRD-A24284985-001-09-9	LTB4R (1241)	-0.373205626946	-0.248917292201	0.486191460101895	0.873852312535698	0.676771520449961	REP.PRIMARY	2.5	ANABASINE		ACETYLCHOLINE RECEPTOR AGONIST
BRD:BRD-K84075000-001-05-5	LTB4R (1241)	-0.373205626946	-0.747809959069	0.486154472598581	0.873872890512342	0.676798466306089	REP.PRIMARY	2.5	2-CHLOROPYRAZINE
BRD:BRD-K26305185-001-02-1	LTB4R (1241)	-0.373205626946	0.241866756679	0.485028893897279	0.87449812583263	0.677618161383289	REP.PRIMARY	2.5	K-RAS(G12C)-INHIBITOR-6		K-RAS INHIBITOR
BRD:BRD-K30572193-001-02-0	LTB4R (1241)	-0.373205626946	-0.650795683285	0.484973700753318	0.874528735707199	0.677658340350812	REP.PRIMARY	2.5	CTEP	GRM5	GLUTAMATE RECEPTOR ANTAGONIST
BRD:BRD-K56558538-003-11-9	LTB4R (1241)	-0.373205626946	-0.344023191878	0.48483754830318	0.874604225781789	0.677757449273401	REP.PRIMARY	2.5	AMBROXOL	CYP3A4	SODIUM CHANNEL BLOCKER
BRD:BRD-K67966701-001-12-4	LTB4R (1241)	-0.373205626946	-0.498715333772	0.484479153308023	0.874802806356919	0.678018293471293	REP.PRIMARY	2.5	LISINOPRIL	ACE, ACE2	ANGIOTENSIN CONVERTING ENZYME INHIBITOR
BRD:BRD-K22861715-001-17-4	LTB4R (1241)	-0.373205626946	-0.668518146912	0.483500216593636	0.875344241172527	0.678730474089671	REP.PRIMARY	2.5	CHRYSIN	AKR1B1, CDK6, CYP19A1, CYP1B1	BREAST CANCER RESISTANCE PROTEIN INHIBITOR
BRD:BRD-K38055836-001-21-1	LTB4R (1241)	-0.373205626946	0.030667763213	0.482786884050515	0.875737874360128	0.679249149452837	REP.PRIMARY	2.5	ETHAMIVAN		RESPIRATORY STIMULANT
BRD:BRD-K87512222-019-01-7	LTB4R (1241)	-0.373205626946	-3.82310218482	0.482232209726343	0.876043432657564	0.679652300952145	REP.PRIMARY	2.5	TALTOBULIN		TUBULIN POLYMERIZATION INHIBITOR
BRD:BRD-K18619710-001-14-4	LTB4R (1241)	-0.373205626946	-3.07285419954	0.482185061286904	0.876069384621872	0.679686563162295	REP.PRIMARY	2.5	DIGOXIGENIN		STEROID
BRD:BRD-K00003339-001-01-9	LTB4R (1241)	-0.373205626946	-0.388604709436379	0.481764815866494	0.876300554714604	0.679991905696135	REP.1M	2.5	DIXYRAZINE		ANTIPSYCHOTIC
BRD:BRD-K13314656-001-01-0	LTB4R (1241)	-0.373205626946	0.0106777202	0.481742043475697	0.876313073934116	0.680008449392941	REP.PRIMARY	2.5	EBASTINE	CYP3A4, HRH1	HISTAMINE RECEPTOR ANTAGONIST
BRD:BRD-K08223200-001-01-1	LTB4R (1241)	-0.373205626946	-1.34045966755	0.48160326308379	0.876389352392557	0.680109265526921	REP.PRIMARY	2.5	WAY-200070	ERBB2, ERBB3, ERBB4, ESR2	ESTROGEN RECEPTOR AGONIST
BRD:BRD-M63173034-001-03-6	LTB4R (1241)	-0.373205626946	-0.115778664894	0.480396332959516	0.87705151689	0.680985662870104	REP.PRIMARY	2.64076	CLONIXIN-LYSINATE		CYCLOOXYGENASE INHIBITOR
BRD:BRD-K23848629-401-03-7	LTB4R (1241)	-0.373205626946	0.229560227719	0.479713425184965	0.877425227411037	0.681481255155883	REP.PRIMARY	2.5	FOSAPREPITANT-DIMEGLUMINE	TACR1	TACHYKININ ANTAGONIST
BRD:BRD-K53737926-003-27-8	LTB4R (1241)	-0.373205626946	0.0410193936837	0.479527318365471	0.87752695168936	0.681616277958246	REP.PRIMARY	2.5	AMITRIPTYLINE	ADRA1A, ADRA1B, ADRA1D, ADRA2A, ADRB1, ADRB2, ADRB3, CHRM1, CHRM2, CHRM3, CHRM4, CHRM5, HRH1, HRH2, HRH4, HTR1A, HTR1B, HTR1D, HTR2A, HTR2C, HTR6, HTR7, KCNA1, KCND2, KCND3, KCNQ2, KCNQ3, NTRK1, NTRK2, OPRD1, OPRK1, OPRM1, SIGMAR1, SLC6A2, SLC6A4	NOREPINEPHRINE INHIBITOR, NOREPINEPHRINE REUPTAKE INHIBITOR, SEROTONIN RECEPTOR ANTAGONIST, SEROTONIN-NOREPINEPHRINE REUPTAKE INHIBITOR (SNRI), SEROTONINâNOREPINEPHRINE REUPTAKE INHIBITOR (SNRI)
BRD:BRD-K06455935-001-01-3	LTB4R (1241)	-0.373205626946	-0.303052589092	0.479107566925964	0.877756195827909	0.681920755399568	REP.PRIMARY	2.49999	DAPRODUSTAT	EGLN1	HYPOXIA INDUCIBLE FACTOR INHIBITOR
BRD:BRD-K23976833-001-01-0	LTB4R (1241)	-0.373205626946	-0.0178938104122	0.478012632784679	0.878352960317354	0.682714620212602	REP.PRIMARY	2.5	TRAVOPROST	PTGFR	PROSTANOID RECEPTOR AGONIST
BRD:BRD-K60184833-001-05-6	LTB4R (1241)	-0.373205626946	-0.6935197211	0.477047119375766	0.878877719535138	0.68341420379237	REP.PRIMARY	2.5	TYRPHOSTIN-AG-99	EGFR	TYROSINE KINASE INHIBITOR
BRD:BRD-A20839672-003-01-5	LTB4R (1241)	-0.373205626946	-0.656698240753	0.476379421734711	0.879239811739495	0.683897754513253	REP.PRIMARY	2.5	CEFMENOXIME		BACTERIAL CELL WALL SYNTHESIS INHIBITOR
BRD:BRD-K28542495-003-13-5	LTB4R (1241)	-0.373205626946	-1.86623982821	0.475391813407935	0.87977418906485	0.684612621958114	REP.PRIMARY	2.5	BENZYDAMINE		PROSTANOID RECEPTOR ANTAGONIST
BRD:BRD-K17443395-065-02-2	LTB4R (1241)	-0.373205626946	-0.558371828674	0.474038608718793	0.880504058732242	0.685591418000779	REP.PRIMARY	2.5	ABACAVIR		NUCLEOSIDE REVERSE TRANSCRIPTASE INHIBITOR
BRD:BRD-K00003731-001-01-9	LTB4R (1241)	-0.373205626946	-0.960396633737359	0.473864380715123	0.880597835955479	0.685717381174187	REP.1M	2.5	PF-06409577		PROTEIN KINASE ACTIVATOR
BRD:BRD-K19136521-001-08-9	LTB4R (1241)	-0.373205626946	-0.19160259205	0.472092965617826	0.881548768823465	0.686997317239757	REP.PRIMARY	2.5	INDIRUBIN-3-MONOXIME	CDK1, CDK2, CDK5, CDK5R1, GSK3B	CDK INHIBITOR, GLYCOGEN SYNTHASE KINASE INHIBITOR
BRD:BRD-K17294426-050-12-3	LTB4R (1241)	-0.373205626946	-0.124954438065	0.47208359377881	0.881553787630048	0.687004085193214	REP.PRIMARY	2.5	CLEBOPRIDE	ACHE, DRD2	DOPAMINE RECEPTOR ANTAGONIST
BRD:BRD-K12014493-001-02-2	LTB4R (1241)	-0.373205626946	-0.824231252919	0.471481093178981	0.881876169751033	0.687439105340381	REP.PRIMARY	2.5	BETAINE		NITRIC OXIDE DONOR
BRD:BRD-K50865540-001-02-3	LTB4R (1241)	-0.373205626946	-0.320582464331621	0.471460122646893	0.881887380992481	0.687454243713502	REP.1M	2.5	PF-8380	ENPP2	AUTOTAXIN INHIBITOR
BRD:BRD-K00005330-001-01-9	LTB4R (1241)	-0.373205626946	0.078636242991584	0.471390695410481	0.881924493525621	0.687504361021426	REP.1M	2.5	AUT-1		POTASSIUM CHANNEL ACTIVATOR
BRD:BRD-K00003459-001-01-9	LTB4R (1241)	-0.373205626946	-0.580035188862835	0.471324946089602	0.881959633539786	0.687551821415257	REP.1M	2.5	DILMAPIMOD		P38 MAPK INHIBITOR
BRD:BRD-K78666826-003-01-6	LTB4R (1241)	-0.373205626946	-0.334082840142	0.469700700435568	0.882825720066162	0.688723665463558	REP.PRIMARY	2.5	PROCATEROL	ADRB2	ADRENERGIC RECEPTOR AGONIST
BRD:BRD-A55272860-001-15-3	LTB4R (1241)	-0.373205626946	0.348343550645	0.469255525876637	0.8830624278239	0.68904464493296	REP.PRIMARY	2.5	SULPIRIDE		DOPAMINE RECEPTOR ANTAGONIST
BRD:BRD-A81615860-003-01-7	LTB4R (1241)	-0.373205626946	-0.520856355788	0.468746900836608	0.883332521169732	0.689411268205336	REP.PRIMARY	2.5	FENCLONINE-(+/-)	PAH, TPH1, TPH2	TRYPTOPHAN HYDROXYLASE INHIBITOR
BRD:BRD-K70301876-034-13-7	LTB4R (1241)	-0.373205626946	-0.604324155478	0.468336360038722	0.883550255427319	0.689707109432674	REP.PRIMARY	2.5	ESCITALOPRAM	ADRA1A, CHRM1, HRH1, SLC6A2, SLC6A3, SLC6A4	SELECTIVE SEROTONIN REUPTAKE INHIBITOR (SSRI)
BRD:BRD-K00003295-300-01-9	LTB4R (1241)	-0.373205626946	-3.89702384109137	0.468190163497245	0.883627733157139	0.689812443031604	REP.1M	2.5	ELACESTRANT		ESTROGEN RECEPTOR DEGRADER
BRD:BRD-K78342372-001-02-4	LTB4R (1241)	-0.373205626946	-0.6761541376	0.467124542474162	0.884191530053475	0.690579937022757	REP.PRIMARY	2.5	HEMATOXYLIN
BRD:BRD-K43977121-001-06-9	LTB4R (1241)	-0.373205626946	0.117330731703773	0.466335175116461	0.88460810783595	0.691148149298979	REP.1M	2.5	THYMOPENTIN		IMMUNE RESPONSE STIMULATOR
BRD:BRD-K00634421-001-01-0	LTB4R (1241)	-0.373205626946	-1.63785366017	0.465813200749949	0.884883078156141	0.691523736581224	REP.PRIMARY	2.50004	BRIVARACETAM	SV2A	VOLTAGE-GATED SODIUM CHANNEL BLOCKER
BRD:BRD-K56735750-001-06-8	LTB4R (1241)	-0.373205626946	-0.877306435106	0.465800355068695	0.88488984015971	0.69153297823544	REP.PRIMARY	2.5	CARBADOX		OTHER ANTIBIOTIC
BRD:BRD-A30000356-001-02-9	LTB4R (1241)	-0.373205626946	0.320129698727947	0.465661143001801	0.884963106518151	0.691633127973101	REP.1M	2.5	A12B4C3	PNKP	POLYNUCLEOTIDE KINASE/PHOSPHATASE INHIBITOR
BRD:BRD-A37347161-003-02-6	LTB4R (1241)	-0.373205626946	-0.52131499132	0.465618974496975	0.884985293995547	0.691663462534188	REP.PRIMARY	2.5	BRL-52537	OPRK1	OPIOID RECEPTOR AGONIST
BRD:BRD-K54496168-003-01-2	LTB4R (1241)	-0.373205626946	-0.789752076032	0.465235375873811	0.885187011334641	0.691939375182467	REP.PRIMARY	2.5	PROPACETAMOL	PTGS2	CYCLOOXYGENASE INHIBITOR
BRD:BRD-K80359953-001-01-3	LTB4R (1241)	-0.373205626946	0.0644313395274	0.464776563050515	0.885428001838066	0.692269304959878	REP.PRIMARY	2.50004	TALAMPANEL	GRIA1, GRIA2, GRIA3, GRIA4	GLUTAMATE RECEPTOR ANTAGONIST
BRD:BRD-K96259238-001-01-4	LTB4R (1241)	-0.373205626946	-0.176351656586	0.462392787579115	0.886675199830702	0.69398202426564	REP.PRIMARY	2.5	Y-320	IL17A	INTERLEUKIN INHIBITOR
BRD:BRD-K75989555-001-02-9	LTB4R (1241)	-0.373205626946	-0.339685846044553	0.46233273810202	0.886706512482619	0.694025138147056	REP.1M	2.5	MELANOTAN-II		MELANOCORTIN RECEPTOR AGONIST
BRD:BRD-K29905972-001-06-3	LTB4R (1241)	-0.373205626946	-1.38939252287	0.461460276542126	0.887160872206199	0.694651370118697	REP.PRIMARY	2.5	AXITINIB	CSF1, FLT1, FLT4, KDR, PLK4	PDGFR TYROSINE KINASE RECEPTOR INHIBITOR, VEGFR INHIBITOR
BRD:BRD-K44942604-346-05-4	LTB4R (1241)	-0.373205626946	-0.0906669548897	0.461440781647043	0.887171012281717	0.694665359424506	REP.PRIMARY	2.5	PENTOLINIUM	CHRNA10, CHRNA3, CHRNA4, CHRNB4	CHOLINERGIC RECEPTOR ANTAGONIST
BRD:BRD-K04264130-001-01-4	LTB4R (1241)	-0.373205626946	-0.732182452064	0.460506908262492	0.887656120038904	0.695335308847522	REP.PRIMARY	2.5	FAVIPIRAVIR		RNA POLYMERASE INHIBITOR
BRD:BRD-K15071410-001-01-1	LTB4R (1241)	-0.373205626946	-0.780596977654	0.460368170659839	0.887728081927858	0.695434806297981	REP.PRIMARY	2.5	TIOTIDINE	HRH2	HISTAMINE RECEPTOR ANTAGONIST
BRD:BRD-K86161929-001-11-7	LTB4R (1241)	-0.373205626946	-0.699295753454	0.458830282761461	0.888523928558504	0.696537183205509	REP.PRIMARY	2.52	CORTISONE-ACETATE	NR3C1	GLUCOCORTICOID RECEPTOR AGONIST
BRD:BRD-K20313525-001-04-6	LTB4R (1241)	-0.373205626946	-0.143974691115	0.458695190674204	0.888593676576846	0.696633971728028	REP.PRIMARY	2.5	ROSMARINIC-ACID	MCL1, TYR	GABA TRANSAMINASE INHIBITOR
BRD:BRD-K60036103-003-01-6	LTB4R (1241)	-0.373205626946	-0.348642013999	0.458180416881235	0.888859215841597	0.697002718677257	REP.PRIMARY	2.5	L-NIL	NOS1, NOS2, NOS3	NITRIC OXIDE SYNTHASE INHIBITOR
BRD:BRD-K78973789-001-02-9	LTB4R (1241)	-0.373205626946	0.127176100316342	0.457604347676995	0.889155926138443	0.697415242760072	REP.1M	2.5	MMV-390048		PI4K INHIBITOR
BRD:BRD-K95015809-001-02-8	LTB4R (1241)	-0.373205626946	-0.505487281541	0.457331326164447	0.889296383726296	0.697610705849906	REP.PRIMARY	5	2-CYANOPYRIMIDINE		CATHEPSIN INHIBITOR
BRD:BRD-K43873574-001-01-8	LTB4R (1241)	-0.373205626946	-0.657208409766	0.457327699619817	0.889298248710997	0.697613301978304	REP.PRIMARY	2.5	ILEPCIMIDE		ANTICONVULSANT
BRD:BRD-K39467894-001-05-9	LTB4R (1241)	-0.373205626946	-0.409540517052	0.45693499804546	0.889500088567278	0.697894392394879	REP.PRIMARY	2.5	NITHIAMIDE		BACTERIAL DNA INHIBITOR
BRD:BRD-A40257118-001-02-0	LTB4R (1241)	-0.373205626946	-0.826507477235173	0.456855462765753	0.889540941239407	0.697951314895012	REP.1M	2.5	BQU57	RALA, RALB	RAS GTPASE INHIBITOR
BRD:BRD-K72915123-001-18-1	LTB4R (1241)	-0.373205626946	-0.138474250838	0.456413736684434	0.889767666846662	0.698267405707234	REP.PRIMARY	2.5	CINCHOPHEN		ANALGESIC AGENT
BRD:BRD-K00004576-001-01-9	LTB4R (1241)	-0.373205626946	-0.187714358291507	0.455866613431771	0.890048105867457	0.698658805171083	REP.1M	2.5	CLAMIKALANT		ATP-SENSITIVE POTASSIUM CHANNEL ANTAGONIST
BRD:BRD-K57365211-314-03-9	LTB4R (1241)	-0.373205626946	-0.308210374886892	0.454480113754632	0.890756883892331	0.699650124193176	REP.1M	2.5	MANGAFODIPIR		CONTRAST AGENT
BRD:BRD-K79294107-300-02-9	LTB4R (1241)	-0.373205626946	0.00757370919946808	0.453740547210567	0.891133837208001	0.700178577091351	REP.1M	2.5	PLX647	CSF1R, KIT	RECEPTOR TYROSINE PROTEIN KINASE INHIBITOR
BRD:BRD-K43887077-003-26-3	LTB4R (1241)	-0.373205626946	-0.381838100921	0.453709668695379	0.891149559014832	0.700200636291756	REP.PRIMARY	2.5	DOPAMINE	DBH, DRD1, DRD2, DRD3, DRD4, DRD5, HTR1A, HTR7, SLC6A2, SLC6A3, SLC6A4	DOPAMINE RECEPTOR AGONIST
BRD:BRD-K59424860-001-01-4	LTB4R (1241)	-0.373205626946	-0.248820524069	0.452975743199757	0.891522841026874	0.700724828460265	REP.PRIMARY	2.5	L-VALINE	BCAT1, PCCB, VARS		VAL
BRD:BRD-K59424860-001-01-4	LTB4R (1241)	-0.373205626946	-0.248820524069	0.452975743199757	0.891522841026874	0.700724828460265	REP.PRIMARY	2.5	VAL	BCAT1, PCCB, VARS		VAL
BRD:BRD-K00003226-001-01-9	LTB4R (1241)	-0.373205626946	0.0398562950822072	0.451714992626656	0.892162297699415	0.701624783942061	REP.1M	2.5	EMERAMIDE		ANTIOXIDANT
BRD:BRD-A36074203-003-07-6	LTB4R (1241)	-0.373205626946	-0.194742432281	0.450766481229729	0.892641909950328	0.702301430769948	REP.PRIMARY	2.5	REMACEMIDE	GRIN1	GLUTAMATE RECEPTOR ANTAGONIST
BRD:BRD-K43644456-001-04-0	LTB4R (1241)	-0.373205626946	-3.47818939597	0.449850012542852	0.89310411835082	0.702954874234305	REP.PRIMARY	2.38	WP1130	JAK2, UCHL5, USP14, USP9X	DEUBIQUITINASE INHIBITOR
BRD:BRD-K66093087-001-03-1	LTB4R (1241)	-0.373205626946	-0.642205990801	0.449781449484391	0.893138649762578	0.703003746201127	REP.PRIMARY	2.5	FGIN-1-43	TSPO	BENZODIAZEPINE RECEPTOR AGONIST
BRD:BRD-K58938839-001-06-9	LTB4R (1241)	-0.373205626946	0.030242648730747	0.449267336226495	0.89339736993118	0.703370147608734	REP.1M	2.5	CYCLOPAMINE		HEDGEHOG PATHWAY INHIBITOR
BRD:BRD-K86410485-046-01-0	LTB4R (1241)	-0.373205626946	-0.393309382459	0.447082765675601	0.894492593952491	0.704925881063046	REP.PRIMARY	2.49999	ELIGLUSTAT	UGCG	GLYCOSYL TRANSFERASE INHIBITOR
BRD:BRD-K14349461-003-13-1	LTB4R (1241)	-0.373205626946	-0.475420652972	0.445809115875466	0.89512805352214	0.705832028977786	REP.PRIMARY	2.5	PYRIDOXINE	DDC, PDXK	VITAMIN B
BRD:BRD-A74980173-001-11-9	LTB4R (1241)	-0.373205626946	-0.278170013799	0.445017199479924	0.895522022156376	0.7063951201249	REP.PRIMARY	2.5	GATIFLOXACIN		BACTERIAL DNA GYRASE INHIBITOR
BRD:BRD-K28029915-001-02-2	LTB4R (1241)	-0.373205626946	-0.383149273796	0.444593433496299	0.895732481766722	0.70669633672858	REP.PRIMARY	2.5	DOLASETRON	HTR3A	SEROTONIN RECEPTOR ANTAGONIST
BRD:BRD-A92670106-003-05-4	LTB4R (1241)	-0.373205626946	-0.0903482687987	0.444237134026205	0.895909241358847	0.706949542803911	REP.PRIMARY	2.5	TOCAINIDE	SCN5A	SODIUM CHANNEL BLOCKER
BRD:BRD-K51485109-001-02-9	LTB4R (1241)	-0.373205626946	-0.390669828460312	0.443896339456134	0.896078143811936	0.707191683525215	REP.1M	2.5	LDN-27219	TGM2	TISSUE TRANSGLUTAMINASE INHIBITOR
BRD:BRD-K00004547-001-01-9	LTB4R (1241)	-0.373205626946	-0.520404818157927	0.443210296394521	0.896417666698889	0.707678991282178	REP.1M	2.5	PRISOTINOL
BRD:BRD-K72005722-001-01-2	LTB4R (1241)	-0.373205626946	-0.280228542879	0.443011040426513	0.896516156050865	0.70782049152816	REP.PRIMARY	2.5	VT-464	CYP17A1	CYTOCHROME P450 INHIBITOR
BRD:BRD-K65781196-001-03-0	LTB4R (1241)	-0.373205626946	-1.22075734555	0.441749763929054	0.897138309330632	0.708715818292435	REP.PRIMARY	2.5	AVANAFIL	PDE5A	PHOSPHODIESTERASE INHIBITOR
BRD:BRD-K56543881-001-02-7	LTB4R (1241)	-0.373205626946	-0.136651163567	0.441054060925052	0.897480537583696	0.709209403062949	REP.PRIMARY	2.5	ADX-47273	GRM5	GLUTAMATE RECEPTOR MODULATOR
BRD:BRD-K00004559-001-01-9	LTB4R (1241)	-0.373205626946	-7.66676723438552	0.440623693217615	0.897691907602642	0.709514644587159	REP.1M	2.5	CONVALLATOXIN		CARDIAC GLYCOSIDE
BRD:BRD-K54955827-001-02-2	LTB4R (1241)	-0.373205626946	-0.463953902426	0.440466233403422	0.897769178147369	0.709626306189415	REP.PRIMARY	2.49998	NIRAPARIB	PARP1	PARP INHIBITOR
BRD:BRD-K77175907-001-08-0	LTB4R (1241)	-0.373205626946	-0.0273735037607	0.440181592042392	0.897908773777729	0.709828133378698	REP.PRIMARY	2.55505	CALCIFEDIOL	VDR	VITAMIN D RECEPTOR AGONIST
BRD:BRD-K76606751-001-01-7	LTB4R (1241)	-0.373205626946	-0.0964937578457	0.439368877880362	0.898306734445508	0.710404222235693	REP.PRIMARY	2.5	MEBICAR		ANXIOLYTIC
BRD:BRD-A11731518-001-01-7	LTB4R (1241)	-0.373205626946	-0.49516670284	0.438290608705678	0.898833322880503	0.711168155343042	REP.PRIMARY	2.5	BAY-85-8050
BRD:BRD-K97163964-001-03-3	LTB4R (1241)	-0.373205626946	-0.239726990655	0.438214938737167	0.898870217254739	0.711221749272213	REP.PRIMARY	2.5	L-ASPARTIC-ACID	ACY1, ACY3, ADSS, ADSSL1, ASNS, ASPA, ASPH, ASRGL1, ASS1, CAD, DARS, DARS2, GOT1, GOT2, GRIN1, GRIN2A, GRIN2B, GRIN2C, GRIN2D, LYZ, PAICS, RNASE1, SLC1A1, SLC25A12, SLC25A13	METALLIC RADICAL FORMATION STIMULANT
BRD:BRD-K75527158-360-04-9	LTB4R (1241)	-0.373205626946	-0.340638865609	0.437914705838674	0.899016523991761	0.711434370226953	REP.PRIMARY	2.5	ALENDRONATE	ATP6V1A, FDPS, PTPN4, PTPRE, PTPRS	BONE RESORPTION INHIBITOR
BRD:BRD-K00005336-001-01-9	LTB4R (1241)	-0.373205626946	-0.530738244368839	0.437757862107117	0.899092906302461	0.711545431120963	REP.1M	2.5	PZ-2891		PANTOTHENATE KINASE ACTIVATOR
BRD:BRD-K19061412-001-02-4	LTB4R (1241)	-0.373205626946	-1.89406680346	0.437413841248722	0.899260324646894	0.711788998929689	REP.PRIMARY	2.5	MUBRITINIB	EGFR, ERBB2	PROTEIN TYROSINE KINASE INHIBITOR
BRD:BRD-K00003270-003-01-9	LTB4R (1241)	-0.373205626946	-0.491959383866507	0.436525859145633	0.899691710697151	0.712417483633357	REP.1M	2.5	GALIDESIVIR		ANTIVIRAL
BRD:BRD-K74765201-001-16-7	LTB4R (1241)	-0.373205626946	-0.543979351008	0.435754665630726	0.900065481718443	0.712963065017258	REP.PRIMARY	0.25	TOMELUKAST	CYSLTR1	LEUKOTRIENE RECEPTOR ANTAGONIST
BRD:BRD-K74759733-065-01-4	LTB4R (1241)	-0.373205626946	-0.379893974685	0.435384654859974	0.900244523622588	0.713224749025717	REP.PRIMARY	2.5	ISEPAMICIN		PROTEIN SYNTHESIS INHIBITOR
BRD:BRD-K00003534-001-01-9	LTB4R (1241)	-0.373205626946	-0.167025897267567	0.435111998639403	0.900376337227953	0.713417547347143	REP.1M	2.5	METHYLCOBALAMIN		VITAMIN B
BRD:BRD-A71725768-001-01-3	LTB4R (1241)	-0.373205626946	-0.516323091983	0.434997410634797	0.900431703540597	0.713498565409766	REP.PRIMARY	2.5	METOXIBUTROPATE	PTGS1, PTGS2	CYCLOOXYGENASE INHIBITOR
BRD:BRD-K00003480-001-01-9	LTB4R (1241)	-0.373205626946	-0.18423079872742	0.434424403084075	0.900708297955029	0.713903628785069	REP.1M	2.5	TROPIFEXOR		FXR AGONIST
BRD:BRD-K24312986-001-01-2	LTB4R (1241)	-0.373205626946	-0.619831408219	0.432492050131431	0.901637746865731	0.715268709180183	REP.PRIMARY	2.5	TECOVIRIMAT		ORTHOPOXVIRUS EGRESS INHIBITOR
BRD:BRD-K83146339-001-04-0	LTB4R (1241)	-0.373205626946	-0.0460460051002368	0.432387269502313	0.901687999904809	0.715342689624705	REP.1M	2.5	STRONTIUM-RANELATE	CASR	BONE FORMATION STIMULANT, BONE RESORPTION INHIBITOR
BRD:BRD-K06557128-001-07-0	LTB4R (1241)	-0.373205626946	-0.332010636895	0.431098285626124	0.902304975122168	0.716252440930345	REP.PRIMARY	2.5	VORICONAZOLE	CYP2C19, CYP2C9, CYP3A4, CYP3A5, PTGS1	CYTOCHROME P450 INHIBITOR
BRD:BRD-A73930134-001-03-0	LTB4R (1241)	-0.373205626946	-0.144552272868	0.430917373883018	0.902391387861034	0.716380076797177	REP.PRIMARY	2.5	5-HYDROXYTRYPTOPHAN	SLC36A1, SLC36A2	NEUROTRANSMITTER
BRD:BRD-K14711741-001-02-1	LTB4R (1241)	-0.373205626946	0.0684215173595	0.429778731710669	0.902934240002653	0.71718312530351	REP.PRIMARY	2.5	PF-4708671	RPS6KB1	RIBOSOMAL PROTEIN INHIBITOR
BRD:BRD-A51820102-008-28-9	LTB4R (1241)	-0.373205626946	-0.935489466319	0.429380177438061	0.903123836039809	0.717464099132149	REP.PRIMARY	2.5	ECONAZOLE	CYP51A1, NPY1R, NPY2R, TRPM2, TRPV5	LANOSTEROL DEMETHYLASE INHIBITOR, STEROL DEMETHYLASE INHIBITOR
BRD:BRD-K34073885-001-09-3	LTB4R (1241)	-0.373205626946	-0.875802176609	0.429086896951177	0.903263214608461	0.717670819120639	REP.PRIMARY	2.54	TANSHINONE-I	IFNG	AP INHIBITOR
BRD:BRD-K00004693-001-01-9	LTB4R (1241)	-0.373205626946	-0.0103155347304452	0.428929638594288	0.903337901969896	0.717781650203599	REP.1M	2.5	FURVINA		QUORUM SENSING SIGNALING INHIBITOR
BRD:BRD-A74328360-409-02-8	LTB4R (1241)	-0.373205626946	-0.32866550063696	0.428886081877999	0.903358582607891	0.717812346080898	REP.1M	2.5	ANTIMONYL
BRD:BRD-K64052750-001-17-5	LTB4R (1241)	-0.373205626946	-2.03006869866	0.425947004262752	0.904748113874567	0.719881995264856	REP.PRIMARY	2.5	GEFITINIB	EGFR	EGFR INHIBITOR
BRD:BRD-K68805147-001-01-8	LTB4R (1241)	-0.373205626946	-0.665712581994	0.425525921701841	0.904946235949848	0.720178254662762	REP.PRIMARY	2.5	PAFURAMIDINE		DNA SYNTHESIS INHIBITOR
BRD:BRD-K71164191-001-01-0	LTB4R (1241)	-0.373205626946	-0.841839542685	0.423996868330676	0.905663654811089	0.721253500504121	REP.PRIMARY	2.5	KD-023	ACACA, ACACB	ACAT INHIBITOR
BRD:BRD-K52075715-001-06-7	LTB4R (1241)	-0.373205626946	-2.69141805925	0.421960992280976	0.906613986762422	0.722683831456054	REP.PRIMARY	2.5	OXIBENDAZOLE	TUBB, TUBB4B	TUBULIN POLYMERIZATION INHIBITOR
BRD:BRD-K67068943-001-01-0	LTB4R (1241)	-0.373205626946	0.181758688546	0.421954835419646	0.906616852295378	0.722688154766219	REP.PRIMARY	2.5	ORE1001	ACE2	ANGIOTENSIN CONVERTING ENZYME INHIBITOR
BRD:BRD-K55790047-001-02-9	LTB4R (1241)	-0.373205626946	-3.20781688737591	0.421709785747982	0.906730862276338	0.722860216047119	REP.1M	2.5	ON-01500		APOPTOSIS STIMULANT
BRD:BRD-K50853363-001-02-3	LTB4R (1241)	-0.373205626946	-1.93325575815	0.421504335050442	0.906826386654957	0.723004456297399	REP.PRIMARY	2.5	DIENOGEST	PGR	PROGESTERONE RECEPTOR AGONIST
BRD:BRD-K34022604-001-06-6	LTB4R (1241)	-0.373205626946	-1.8632173026	0.421198850962987	0.906968316947984	0.723218898657377	REP.PRIMARY	2.5	CLOFARABINE	POLA1, POLD1, POLE, RRM1, RRM2, RRM2B	RIBONUCLEOTIDE REDUCTASE INHIBITOR
BRD:BRD-K81779590-003-02-9	LTB4R (1241)	-0.373205626946	-0.274194750280112	0.421093170238374	0.907017387914144	0.723293076131423	REP.1M	2.5	NGD-98-2	CRHR1	CORTICOTROPIN RELEASING FACTOR RECEPTOR ANTAGONIST
BRD:BRD-K73028949-001-02-8	LTB4R (1241)	-0.373205626946	-0.391457852763	0.421072088371751	0.907027175113432	0.723307873048107	REP.PRIMARY	2.5	VASOPRESSIN	AVPR1A, AVPR1B, AVPR2, OXTR	VASOPRESSIN RECEPTOR AGONIST
BRD:BRD-K33588785-001-01-9	LTB4R (1241)	-0.373205626946	-0.157659891527	0.420517681946304	0.90728434306479	0.723696941934949	REP.PRIMARY	2.5	OBIDOXIME	ACHE	CHOLINESTERASE REACTIVATOR
BRD:BRD-K04623885-001-07-5	LTB4R (1241)	-0.373205626946	-0.131002874115	0.419310319905791	0.907842968591211	0.724543858213606	REP.PRIMARY	2.5	BIBR-1532	TERT	TELOMERASE INHIBITOR
BRD:BRD-K92404805-001-07-0	LTB4R (1241)	-0.373205626946	-0.329924342455	0.419179682315429	0.907903295474764	0.724635464044818	REP.PRIMARY	2.5	L-QUISQUALIC-ACID	FOLH1, GRIA2, GRIK1, GRIK2, GRM1, GRM2, GRM3, GRM5, GRM7, GRM8	GLUTAMATE RECEPTOR AGONIST
BRD:BRD-K19558579-001-02-9	LTB4R (1241)	-0.373205626946	-0.329566847805294	0.418946009882948	0.908011145748309	0.724799304902709	REP.1M	2.5	UK-5099	SLC16A1	MONOCARBOXYLATE TRANSPORTER INHIBITOR
BRD:BRD-K00004676-001-01-9	LTB4R (1241)	-0.373205626946	-0.79096342816388	0.418500051596522	0.908216773030376	0.725111937314258	REP.1M	2.5	RILAPLADIB		PHOSPHOLIPASE INHIBITOR
BRD:BRD-K51662849-001-05-4	LTB4R (1241)	-0.373205626946	-0.820786353919	0.41834199603623	0.908289587275128	0.725222722827328	REP.PRIMARY	2.5	ILOMASTAT	ACAN, ADAM28, MMP1, MMP12, MMP13, MMP14, MMP2, MMP3, MMP8, MMP9	MATRIX METALLOPROTEASE INHIBITOR
BRD:BRD-K76022557-003-02-7	LTB4R (1241)	-0.373205626946	-0.209842460898	0.417595350389379	0.908633107108238	0.725745947460329	REP.PRIMARY	2.5	R(-)-APOMORPHINE	ADRA2A, ADRA2B, ADRA2C, CALY, DRD1, DRD2, DRD3, DRD4, DRD5, HTR1A, HTR1B, HTR1D, HTR2A, HTR2B, HTR2C, HTR5A	DOPAMINE RECEPTOR AGONIST	R(-)-APOMORPHINE
BRD:BRD-K76022557-003-02-7	LTB4R (1241)	-0.373205626946	-0.209842460898	0.417595350389379	0.908633107108238	0.725745947460329	REP.PRIMARY	2.5	(R)-(-)-APOMORPHINE	ADRA2A, ADRA2B, ADRA2C, CALY, DRD1, DRD2, DRD3, DRD4, DRD5, HTR1A, HTR1B, HTR1D, HTR2A, HTR2B, HTR2C, HTR5A	DOPAMINE RECEPTOR AGONIST	R(-)-APOMORPHINE
BRD:BRD-K70330032-001-01-1	LTB4R (1241)	-0.373205626946	-0.277305063009	0.416861625698594	0.908969958260406	0.726259925048897	REP.PRIMARY	2.50001	JNJ-42165279	FAAH	FAAH INHIBITOR
BRD:BRD-K24864897-001-01-0	LTB4R (1241)	-0.373205626946	-0.113043689003	0.416795944499166	0.90900007736471	0.72630592575231	REP.PRIMARY	2.5	JNJ-26990990		ANTICONVULSANT
BRD:BRD-K42500029-001-03-5	LTB4R (1241)	-0.373205626946	-0.512854622587	0.416750465604692	0.90902092903204	0.726337776609191	REP.PRIMARY	2.5	CGP-57380	AURKB, LCK, MKNK1, MKNK2, SGK1	MAP KINASE INHIBITOR
BRD:BRD-K32101625-001-01-6	LTB4R (1241)	-0.373205626946	-0.121625406334	0.416459057186926	0.909154471851168	0.72654184532435	REP.PRIMARY	2.5	LX1031	TPH1	TRYPTOPHAN HYDROXYLASE INHIBITOR
BRD:BRD-K13606314-001-01-3	LTB4R (1241)	-0.373205626946	-0.657744774044	0.416137882131204	0.909301524828456	0.726766724440601	REP.PRIMARY	2.5	P5091	USP7	UBIQUITIN SPECIFIC PROTEASE INHIBITOR
BRD:BRD-K45906612-001-01-8	LTB4R (1241)	-0.373205626946	-0.315609951973	0.415758530023222	0.909475037982313	0.727032290925311	REP.PRIMARY	2.49999	PRESATOVIR		RSV FUSION INHIBITOR
BRD:BRD-K96194081-001-10-2	LTB4R (1241)	-0.373205626946	-0.110133642678	0.414754035950156	0.90993356332375	0.727735245415805	REP.PRIMARY	2.5	CEPHARANTHINE		NFKB PATHWAY INHIBITOR
BRD:BRD-K84466663-001-05-4	LTB4R (1241)	-0.373205626946	0.117794337101	0.414470229594059	0.910062870784348	0.727933791668935	REP.PRIMARY	2.5	NELARABINE	POLA1	DNA SYNTHESIS INHIBITOR, T CELL INHIBITOR
BRD:BRD-K85882401-323-01-5	LTB4R (1241)	-0.373205626946	-0.140731776959	0.413264934319818	0.910610835682091	0.728776682614528	REP.PRIMARY	2.50001	AVIBACTAM		BETA LACTAMASE INHIBITOR
BRD:BRD-A66920069-001-01-3	LTB4R (1241)	-0.373205626946	-0.212837150369	0.412748034876364	0.910845244652296	0.729138007162233	REP.PRIMARY	2.5	FENIGAM	GABBR1, GABBR2	BENZODIAZEPINE RECEPTOR AGONIST
BRD:BRD-K48875051-001-01-0	LTB4R (1241)	-0.373205626946	-0.161412141605905	0.412328725769768	0.911035137579819	0.729431045570113	REP.1M	2.5	LIGUSTILIDE	TNF	TUMOR NECROSIS FACTOR PRODUCTION INHIBITOR
BRD:BRD-A94008949-001-01-9	LTB4R (1241)	-0.373205626946	-0.278913762617	0.411795350374347	0.911276351833004	0.729803712169755	REP.PRIMARY	2.5	TELITHROMYCIN	CYP1A2, CYP2D6, CYP3A4, CYP3A5, CYP3A7	BACTERIAL 30S RIBOSOMAL SUBUNIT INHIBITOR, BACTERIAL 50S RIBOSOMAL SUBUNIT INHIBITOR
BRD:BRD-K00003415-001-01-9	LTB4R (1241)	-0.373205626946	-0.281601462728481	0.411195728445014	0.911547076627737	0.730222547210417	REP.1M	2.5	ICLAPRIM		DIHYDROFOLATE REDUCTASE INHIBITOR
BRD:BRD-K98493452-001-14-9	LTB4R (1241)	-0.373205626946	-0.695329379953	0.410393704376505	0.911908442448106	0.730782565638792	REP.PRIMARY	2.5	HONOKIOL	ALOX5, PTGS1, PTGS2	AKT INHIBITOR
BRD:BRD-K83030136-001-02-9	LTB4R (1241)	-0.373205626946	-1.04277714584351	0.409811875862336	0.912170064408054	0.731188692373241	REP.1M	2.5	AT-406		IAP ANTAGONIST
BRD:BRD-K35719256-001-02-6	LTB4R (1241)	-0.373205626946	-0.359333485626	0.409699353298766	0.912220609231437	0.731267221703336	REP.PRIMARY	2.5	ROTUNDINE	DRD1, DRD2, DRD3, HTR1A	SEROTONIN RECEPTOR AGONIST
BRD:BRD-K14276241-001-01-2	LTB4R (1241)	-0.373205626946	-0.446179679004	0.409485246096681	0.912316739531365	0.731416634789037	REP.PRIMARY	2.49998	DAUCOSTEROL		APOPTOSIS STIMULANT
BRD:BRD-K71350836-001-02-4	LTB4R (1241)	-0.373205626946	-0.251035929797	0.409447945389142	0.912333480705718	0.731442663194565	REP.PRIMARY	2.5	BUTALBITAL	CHRNA4, CHRNA7, GABRA1, GABRA2, GABRA3, GABRA4, GABRA5, GABRA6, GABRB1, GABRB2, GABRB3, GABRD, GABRE, GABRG1, GABRG2, GABRG3, GABRP, GABRQ, GRIA2, GRIK2	GABA RECEPTOR ANTAGONIST
BRD:BRD-K59391348-001-01-7	LTB4R (1241)	-0.373205626946	0.105155683522	0.409321519713189	0.912390209011301	0.731530879383538	REP.PRIMARY	2.5	LIXIVAPTAN	AVPR2	VASOPRESSIN RECEPTOR ANTAGONIST
BRD:BRD-A22305049-003-13-6	LTB4R (1241)	-0.373205626946	-0.558380773146	0.408633262255135	0.912698667128821	0.732011029464155	REP.PRIMARY	2.5	BENFLUOREX	HMGCR	GLUCONEOGENESIS INHIBITOR
BRD:BRD-K36711084-001-02-0	LTB4R (1241)	-0.373205626946	-0.995498659175	0.408200018252061	0.912892515633148	0.732313190973307	REP.PRIMARY	2.5	CYROMAZINE
[truncated: 4,045 more rows]
